# Supplementary material for: Tetra­aqua­bis­[4-(4H-1,2,4-triazol-4-yl)benzoato-κN 1]copper(II) dihydrate
Source: Acta Crystallogr Sect E Struct Rep Online. 2011 May 20;67(Pt 6):m777. doi: 10.1107/S1600536811018356 (PMC3120514; doi:10.1107/S1600536811018356)
Supplement: Supplementary file 1 [file e-67-0m777-sup1.cif]

##############################################################################
#                                                                            #
# This CIF contains the data in a paper accepted for publication in          #
# Acta Crystallographica Section E. It conforms to the requirements of       #
# Notes for Authors for Acta Crystallographica Section E, and has been       #
# peer reviewed under the auspices of the IUCr Commission on Journals.       #
#                                                                            #
# Full details of the Crystallographic Information File format               #
# are given in the paper "The Crystallographic Information File (CIF):       #
# a New Standard Archive File for Crystallography" by S. R. Hall, F. H.      #
# Allen and I. D. Brown [Acta Cryst. (1991), A47, 655-685].                  #
#                                                                            #
# The current version of the core CIF dictionary is obtainable from          #
# ftp://ftp.iucr.org/pub/cif_core.dic.                                       #
#                                                                            #
# Software is freely available for graphical display of the structure(s)     #
# in this CIF. For information consult the CIF software page                 #
# http://www.iucr.org/resources/cif/software.                                #
#                                                                            #
# This file may be used for bona fide research purposes within the           #
# scientific community so long as proper attribution is given to the journal # 
# article from which it was obtained.                                        #
#                                                                            #
##############################################################################
data_global
_audit_creation_method     'SHELXL97'
_journal_date_recd_electronic     2011-05-05
_journal_date_accepted     2011-05-14
_journal_name_full     'Acta Crystallographica, Section E'
_journal_year     2011
_journal_volume     67
_journal_issue      6
_journal_page_first     m777
_journal_page_last     m777
_journal_paper_category     QM
_journal_coeditor_code     HY2429
_publ_contact_author_name     'Shuzhi Xu'
_publ_contact_author_address
;
Jilin Business and Technology College
Changchun 130062
People's Republic of China
;
_publ_contact_author_email     chemxusz@yahoo.cn
_publ_contact_author_fax     +86-431-88530115
_publ_contact_author_phone     +86-431-88530115
_publ_section_title
;
Tetraaquabis[4-(4<i>H</i>-1,2,4-triazol-4-yl)benzoato-\k<i>N</i>^1^]copper(II)
dihydrate
;
loop_
    _publ_author_name
    _publ_author_address
    'Shuzhi Xu'
;
Jilin Business and Technology College
Changchun 130062
People's Republic of China
;
    'Wenxin Shao'
;
Jilin Business and Technology College
Changchun 130062
People's Republic of China
;
    'Miao Yu'
;
Jilin Business and Technology College
Changchun 130062
People's Republic of China
;
    'Guihua Gong'
;
Jilin Business and Technology College
Changchun 130062
People's Republic of China
;
data_I
_audit_creation_method     SHELXL-97
_chemical_name_systematic
;
Tetraaquabis[4-(4<i>H</i>-1,2,4-triazol-4-yl)benzoato-\k<i>N</i>^1^]copper(II)
dihydrate
;
_chemical_name_common     ?
_chemical_formula_moiety     'C18 H20 Cu N6 O8, 2H2 O'
_chemical_formula_sum     'C18 H24 Cu N6 O10'
_chemical_formula_iupac     '[Cu (C9 H6 N3 O2)2 (H2 O)4], 2H2 O'
_chemical_formula_weight     547.97
_chemical_melting_point     ?
_symmetry_cell_setting     triclinic
_symmetry_space_group_name_H-M     'P -1'
_symmetry_space_group_name_Hall     '-P 1'
loop_
    _symmetry_equiv_pos_as_xyz
    'x, y, z'
    '-x, -y, -z'
_cell_length_a     7.3001(4)
_cell_length_b     7.9904(5)
_cell_length_c     9.8995(6)
_cell_angle_alpha     85.3430(10)
_cell_angle_beta     73.2430(10)
_cell_angle_gamma     79.0320(10)
_cell_volume     542.61(6)
_cell_formula_units_Z     1
_cell_measurement_reflns_used     2131
_cell_measurement_theta_min     0.99
_cell_measurement_theta_max     26.04
_cell_measurement_temperature     293(2)
_exptl_crystal_description     block
_exptl_crystal_colour     blue
_exptl_crystal_size_max     0.24
_exptl_crystal_size_mid     0.22
_exptl_crystal_size_min     0.19
_exptl_crystal_density_diffrn     1.677
_exptl_crystal_density_meas     ?
_exptl_crystal_density_method     'not measured'
_exptl_crystal_F_000     283
_exptl_absorpt_coefficient_mu     1.077
_exptl_absorpt_correction_type     multi-scan
_exptl_absorpt_process_details     '(SADABS; Bruker, 2001)'
_exptl_absorpt_correction_T_min     0.75
_exptl_absorpt_correction_T_max     0.83
_exptl_special_details
;
;
_diffrn_ambient_temperature     293(2)
_diffrn_radiation_type     MoK\a
_diffrn_radiation_wavelength     0.71073
_diffrn_radiation_source     'fine-focus sealed tube'
_diffrn_radiation_monochromator     graphite
_diffrn_measurement_device_type     'Bruker APEXII CCD'
_diffrn_measurement_method     '\f and \w'
_diffrn_detector_area_resol_mean     ?
_diffrn_reflns_number     3001
_diffrn_reflns_av_R_equivalents     0.0328
_diffrn_reflns_av_sigmaI/netI     0.0308
_diffrn_reflns_theta_min     2.15
_diffrn_reflns_theta_max     26.04
_diffrn_reflns_theta_full     25.00
_diffrn_measured_fraction_theta_max     0.985
_diffrn_measured_fraction_theta_full     0.988
_diffrn_reflns_limit_h_min     -7
_diffrn_reflns_limit_h_max     9
_diffrn_reflns_limit_k_min     -9
_diffrn_reflns_limit_k_max     9
_diffrn_reflns_limit_l_min     -10
_diffrn_reflns_limit_l_max     12
_diffrn_standards_number     ?
_diffrn_standards_interval_count     ?
_diffrn_standards_interval_time     ?
_diffrn_standards_decay_%     ?
_refine_special_details
;
;
_reflns_number_total     2102
_reflns_number_gt     2025
_reflns_threshold_expression     I>2\s(I)
_refine_ls_structure_factor_coef     Fsqd
_refine_ls_matrix_type     full
_refine_ls_R_factor_all     0.0344
_refine_ls_R_factor_gt     0.0337
_refine_ls_wR_factor_gt     0.0900
_refine_ls_wR_factor_ref     0.0906
_refine_ls_goodness_of_fit_ref     1.119
_refine_ls_restrained_S_all     1.122
_refine_ls_number_reflns     2102
_refine_ls_number_parameters     178
_refine_ls_number_restraints     7
_refine_ls_hydrogen_treatment     mixed
_refine_ls_weighting_scheme     calc
_refine_ls_weighting_details
         'calc w=1/[\s^2^(Fo^2^)+(0.0480P)^2^+0.4256P] where P=(Fo^2^+2Fc^2^)/3'
_atom_sites_solution_hydrogens     geom
_atom_sites_solution_primary     direct
_atom_sites_solution_secondary     difmap
_refine_ls_shift/su_max     0.000
_refine_ls_shift/su_mean     0.000
_refine_diff_density_max     0.812
_refine_diff_density_min     -0.691
_refine_ls_extinction_method     none
_refine_ls_extinction_coef     ?
loop_
    _atom_type_symbol
    _atom_type_description
    _atom_type_scat_dispersion_real
    _atom_type_scat_dispersion_imag
    _atom_type_scat_source
    'C' 'C' 0.0033 0.0016
                         'International Tables Vol C Tables 4.2.6.8 and 6.1.1.4'
    'H' 'H' 0.0000 0.0000
                         'International Tables Vol C Tables 4.2.6.8 and 6.1.1.4'
    'N' 'N' 0.0061 0.0033
                         'International Tables Vol C Tables 4.2.6.8 and 6.1.1.4'
    'O' 'O' 0.0106 0.0060
                         'International Tables Vol C Tables 4.2.6.8 and 6.1.1.4'
    'Cu' 'Cu' 0.3201 1.2651
                         'International Tables Vol C Tables 4.2.6.8 and 6.1.1.4'
_computing_data_collection     'APEX2 (Bruker, 2007)'
_computing_cell_refinement     'SAINT (Bruker, 2007)'
_computing_data_reduction     'SAINT (Bruker, 2007)'
_computing_structure_solution     'SHELXTL (Sheldrick, 2008)'
_computing_structure_refinement     'SHELXTL (Sheldrick, 2008)'
_computing_molecular_graphics
                'SHELXTL (Sheldrick, 2008) and MaterialsStudio (Accelrys, 2006)'
_computing_publication_material     'SHELXTL (Sheldrick, 2008)'
loop_
    _atom_site_type_symbol
    _atom_site_label
    _atom_site_fract_x
    _atom_site_fract_y
    _atom_site_fract_z
    _atom_site_U_iso_or_equiv
    _atom_site_adp_type
    _atom_site_calc_flag
    _atom_site_refinement_flags
    _atom_site_occupancy
    _atom_site_symmetry_multiplicity
    _atom_site_disorder_assembly
    _atom_site_disorder_group
    Cu Cu1 0.0000 0.0000 1.0000 0.01356(14) Uani d S 1 2 . .
    C C1 0.4338(3) 0.8158(3) 0.2433(2) 0.0171(4) Uani d . 1 1 . .
    C C2 0.3525(3) 0.6774(3) 0.3431(2) 0.0159(4) Uani d . 1 1 . .
    C C3 0.3242(3) 0.5307(3) 0.2906(2) 0.0173(4) Uani d . 1 1 . .
    H H3 0.3500 0.5208 0.1937 0.021 Uiso calc R 1 1 . .
    C C4 0.2582(3) 0.3996(3) 0.3803(2) 0.0177(4) Uani d . 1 1 . .
    H H4 0.2397 0.3021 0.3442 0.021 Uiso calc R 1 1 . .
    C C5 0.2198(3) 0.4155(3) 0.5251(2) 0.0144(4) Uani d . 1 1 . .
    C C6 0.2448(3) 0.5605(3) 0.5801(2) 0.0170(4) Uani d . 1 1 . .
    H H6 0.2177 0.5704 0.6771 0.020 Uiso calc R 1 1 . .
    C C7 0.3109(3) 0.6909(3) 0.4887(2) 0.0169(4) Uani d . 1 1 . .
    H H7 0.3277 0.7889 0.5251 0.020 Uiso calc R 1 1 . .
    C C8 0.0901(3) 0.2734(3) 0.7605(2) 0.0158(4) Uani d . 1 1 . .
    H H8 0.0776 0.3639 0.8178 0.019 Uiso calc R 1 1 . .
    C C9 0.1476(4) 0.1191(3) 0.5795(2) 0.0239(5) Uani d . 1 1 . .
    H H9 0.1839 0.0838 0.4868 0.029 Uiso calc R 1 1 . .
    N N1 0.1555(3) 0.2774(2) 0.61779(19) 0.0150(4) Uani d . 1 1 . .
    N N2 0.0469(3) 0.1231(2) 0.80595(18) 0.0157(4) Uani d . 1 1 . .
    N N3 0.0828(3) 0.0245(2) 0.6893(2) 0.0242(4) Uani d . 1 1 . .
    O O1 0.4190(3) 0.9593(2) 0.29038(18) 0.0286(4) Uani d . 1 1 . .
    O O2 0.5161(2) 0.7736(2) 0.11668(16) 0.0189(3) Uani d . 1 1 . .
    O O1W 0.1051(3) 0.1744(3) 1.0745(2) 0.0310(4) Uani d D 1 1 . .
    H H1A 0.2286(18) 0.1646(15) 1.030(3) 0.047 Uiso d D 1 1 . .
    H H1B 0.107(5) 0.146(5) 1.1613(17) 0.047 Uiso d D 1 1 . .
    O O2W -0.3408(2) 0.1514(2) 1.09311(17) 0.0201(3) Uani d D 1 1 . .
    H H2A -0.402(4) 0.089(4) 1.152(3) 0.030 Uiso d D 1 1 . .
    H H2B -0.384(4) 0.159(4) 1.025(3) 0.030 Uiso d D 1 1 . .
    O O3W 0.2262(3) 0.5346(2) 0.94116(19) 0.0244(4) Uani d D 1 1 . .
    H H3A 0.316(4) 0.450(3) 0.927(4) 0.037 Uiso d D 1 1 . .
    H H3B 0.270(5) 0.624(3) 0.922(3) 0.037 Uiso d D 1 1 . .
loop_
    _atom_site_aniso_label
    _atom_site_aniso_U_11
    _atom_site_aniso_U_22
    _atom_site_aniso_U_33
    _atom_site_aniso_U_12
    _atom_site_aniso_U_13
    _atom_site_aniso_U_23
    Cu1 0.0179(2) 0.0127(2) 0.0086(2) -0.00537(14) -0.00024(14) 0.00153(13)
    C1 0.0141(10) 0.0192(11) 0.0151(10) -0.0029(8) -0.0005(8) 0.0039(8)
    C2 0.0125(10) 0.0170(10) 0.0152(10) -0.0019(8) -0.0004(8) 0.0036(8)
    C3 0.0167(10) 0.0232(11) 0.0106(10) -0.0043(8) -0.0016(8) 0.0008(8)
    C4 0.0188(11) 0.0197(11) 0.0147(10) -0.0074(9) -0.0025(8) 0.0009(8)
    C5 0.0122(10) 0.0158(10) 0.0124(10) -0.0023(8) -0.0006(8) 0.0046(8)
    C6 0.0183(10) 0.0174(10) 0.0114(10) -0.0007(8) 0.0000(8) 0.0005(8)
    C7 0.0177(10) 0.0148(10) 0.0151(10) -0.0018(8) -0.0006(8) -0.0005(8)
    C8 0.0183(10) 0.0159(10) 0.0113(10) -0.0039(8) -0.0012(8) 0.0017(8)
    C9 0.0384(14) 0.0164(11) 0.0125(11) -0.0065(10) 0.0009(9) -0.0004(8)
    N1 0.0163(9) 0.0143(9) 0.0115(8) -0.0034(7) 0.0005(7) 0.0018(7)
    N2 0.0180(9) 0.0156(9) 0.0112(8) -0.0039(7) -0.0002(7) 0.0001(7)
    N3 0.0397(12) 0.0175(10) 0.0119(9) -0.0086(9) 0.0009(8) -0.0015(7)
    O1 0.0405(10) 0.0178(9) 0.0202(9) -0.0109(7) 0.0064(7) -0.0005(7)
    O2 0.0203(8) 0.0193(8) 0.0139(8) -0.0057(6) 0.0007(6) 0.0030(6)
    O1W 0.0343(10) 0.0347(10) 0.0231(9) -0.0126(8) -0.0029(8) 0.0019(8)
    O2W 0.0225(9) 0.0205(8) 0.0166(8) -0.0076(7) -0.0032(7) 0.0045(6)
    O3W 0.0219(9) 0.0178(8) 0.0303(9) -0.0047(7) -0.0005(7) -0.0028(7)
_geom_special_details
;
;
loop_
    _geom_bond_atom_site_label_1
    _geom_bond_atom_site_label_2
    _geom_bond_site_symmetry_2
    _geom_bond_distance
    _geom_bond_publ_flag
    Cu1 O1W . 1.9937(19) y
    Cu1 O2W . 2.4932(16) y
    Cu1 N2 . 2.0535(18) y
    C1 O1 . 1.246(3) ?
    C1 O2 . 1.266(3) ?
    C1 C2 . 1.512(3) ?
    C2 C3 . 1.393(3) ?
    C2 C7 . 1.393(3) ?
    C3 C4 . 1.383(3) ?
    C3 H3 . 0.9300 ?
    C4 C5 . 1.391(3) ?
    C4 H4 . 0.9300 ?
    C5 C6 . 1.383(3) ?
    C5 N1 . 1.437(3) ?
    C6 C7 . 1.388(3) ?
    C6 H6 . 0.9300 ?
    C7 H7 . 0.9300 ?
    C8 N2 . 1.311(3) ?
    C8 N1 . 1.354(3) ?
    C8 H8 . 0.9300 ?
    C9 N3 . 1.297(3) ?
    C9 N1 . 1.366(3) ?
    C9 H9 . 0.9300 ?
    N2 N3 . 1.385(3) ?
    O1W H1A . 0.87(2) ?
    O1W H1B . 0.87(2) ?
    O2W H2A . 0.82(3) ?
    O2W H2B . 0.82(3) ?
    O3W H3A . 0.84(3) ?
    O3W H3B . 0.82(3) ?
loop_
    _geom_angle_atom_site_label_1
    _geom_angle_atom_site_label_2
    _geom_angle_atom_site_label_3
    _geom_angle_site_symmetry_1
    _geom_angle_site_symmetry_3
    _geom_angle
    _geom_angle_publ_flag
    O1W Cu1 O1W 2_557 . 180.00(7) ?
    O1W Cu1 N2 2_557 . 89.17(8) ?
    O1W Cu1 N2 . . 90.83(8) ?
    O1W Cu1 N2 2_557 2_557 90.83(8) ?
    O2W Cu1 N2 . . 95.22(7) ?
    O2W Cu1 O1W . 2_557 87.99(7) ?
    O2W Cu1 N2 . 2_557 84.78(7) ?
    N2 Cu1 N2 . 2_557 180.0 ?
    O1 C1 O2 . . 125.1(2) ?
    O1 C1 C2 . . 118.90(19) ?
    O2 C1 C2 . . 115.97(19) ?
    C3 C2 C7 . . 118.7(2) ?
    C3 C2 C1 . . 120.38(19) ?
    C7 C2 C1 . . 120.9(2) ?
    C4 C3 C2 . . 121.1(2) ?
    C4 C3 H3 . . 119.4 ?
    C2 C3 H3 . . 119.4 ?
    C3 C4 C5 . . 119.1(2) ?
    C3 C4 H4 . . 120.5 ?
    C5 C4 H4 . . 120.5 ?
    C6 C5 C4 . . 121.0(2) ?
    C6 C5 N1 . . 120.03(19) ?
    C4 C5 N1 . . 118.95(19) ?
    C5 C6 C7 . . 119.2(2) ?
    C5 C6 H6 . . 120.4 ?
    C7 C6 H6 . . 120.4 ?
    C6 C7 C2 . . 121.0(2) ?
    C6 C7 H7 . . 119.5 ?
    C2 C7 H7 . . 119.5 ?
    N2 C8 N1 . . 109.97(19) ?
    N2 C8 H8 . . 125.0 ?
    N1 C8 H8 . . 125.0 ?
    N3 C9 N1 . . 111.1(2) ?
    N3 C9 H9 . . 124.4 ?
    N1 C9 H9 . . 124.4 ?
    C8 N1 C9 . . 104.65(18) ?
    C8 N1 C5 . . 128.54(18) ?
    C9 N1 C5 . . 126.81(18) ?
    C8 N2 N3 . . 107.78(17) ?
    C8 N2 Cu1 . . 133.37(15) ?
    N3 N2 Cu1 . . 117.25(13) ?
    C9 N3 N2 . . 106.47(18) ?
    Cu1 O1W H1A . . 107.7(19) ?
    Cu1 O1W H1B . . 109(2) ?
    H1A O1W H1B . . 102(3) ?
    H2A O2W H2B . . 107(3) ?
    H3A O3W H3B . . 111(3) ?
loop_
    _geom_torsion_atom_site_label_1
    _geom_torsion_atom_site_label_2
    _geom_torsion_atom_site_label_3
    _geom_torsion_atom_site_label_4
    _geom_torsion_site_symmetry_1
    _geom_torsion_site_symmetry_2
    _geom_torsion_site_symmetry_3
    _geom_torsion_site_symmetry_4
    _geom_torsion
    _geom_torsion_publ_flag
    O1 C1 C2 C3 . . . . 164.7(2) ?
    O2 C1 C2 C3 . . . . -16.6(3) ?
    O1 C1 C2 C7 . . . . -17.6(3) ?
    O2 C1 C2 C7 . . . . 161.1(2) ?
    C7 C2 C3 C4 . . . . -0.7(3) ?
    C1 C2 C3 C4 . . . . 177.1(2) ?
    C2 C3 C4 C5 . . . . 0.0(3) ?
    C3 C4 C5 C6 . . . . 0.6(3) ?
    C3 C4 C5 N1 . . . . -178.58(19) ?
    C4 C5 C6 C7 . . . . -0.6(3) ?
    N1 C5 C6 C7 . . . . 178.65(19) ?
    C5 C6 C7 C2 . . . . -0.2(3) ?
    C3 C2 C7 C6 . . . . 0.8(3) ?
    C1 C2 C7 C6 . . . . -177.00(19) ?
    N2 C8 N1 C9 . . . . 0.5(3) ?
    N2 C8 N1 C5 . . . . -179.47(19) ?
    N3 C9 N1 C8 . . . . 0.0(3) ?
    N3 C9 N1 C5 . . . . 179.9(2) ?
    C6 C5 N1 C8 . . . . 8.8(3) ?
    C4 C5 N1 C8 . . . . -171.9(2) ?
    C6 C5 N1 C9 . . . . -171.1(2) ?
    C4 C5 N1 C9 . . . . 8.1(3) ?
    N1 C8 N2 N3 . . . . -0.7(3) ?
    N1 C8 N2 Cu1 . . . . 163.97(15) ?
    O1W Cu1 N2 C8 2_557 . . . 167.8(2) ?
    O1W Cu1 N2 C8 . . . . -12.2(2) ?
    O1W Cu1 N2 N3 2_557 . . . -28.63(17) ?
    O1W Cu1 N2 N3 . . . . 151.37(17) ?
    N1 C9 N3 N2 . . . . -0.4(3) ?
    C8 N2 N3 C9 . . . . 0.7(3) ?
    Cu1 N2 N3 C9 . . . . -166.87(17) ?
loop_
    _geom_hbond_atom_site_label_D
    _geom_hbond_atom_site_label_H
    _geom_hbond_atom_site_label_A
    _geom_hbond_site_symmetry_A
    _geom_hbond_distance_DH
    _geom_hbond_distance_HA
    _geom_hbond_distance_DA
    _geom_hbond_angle_DHA
    O1W H1A O2 2_666 0.87(2) 2.12(2) 2.948(3) 158(2)
    O1W H1B N3 2_557 0.87(2) 2.27(3) 2.873(3) 126(3)
    O2W H2A O1 1_446 0.82(3) 1.98(3) 2.794(2) 172(3)
    O2W H2B O2 2_566 0.82(3) 1.91(3) 2.711(2) 167(3)
    O3W H3A O2 2_666 0.84(3) 1.97(3) 2.789(2) 167(3)
    O3W H3B O2W 2_567 0.82(3) 1.94(3) 2.758(2) 170(3)
