# Supplementary material for: Tetra­aqua­bis­[4-(4H-1,2,4-triazol-4-yl)benzoato-κN 1]copper(II) dihydrate
Source: Acta Crystallogr Sect E Struct Rep Online. 2011 May 20;67(Pt 6):m777. doi: 10.1107/S1600536811018356 (PMC3120514; doi:10.1107/S1600536811018356)
Supplement: Supplementary file 2 [file e-67-0m777-Isup2.hkl]

#
# h,k,l, Fc-squared, Fo-squared, sigma(Fo-squared) and status flag
#
data_I
_shelx_title ' P-1 in P-1'
_shelx_refln_list_code          4
_shelx_F_calc_maximum      148.84
_exptl_crystal_F_000       283.00
_reflns_d_resolution_high  0.8094
 
loop_
 _symmetry_equiv_pos_as_xyz
 'x, y, z'
 '-x, -y, -z'
 
_cell_length_a     7.3001
_cell_length_b     7.9904
_cell_length_c     9.8995
_cell_angle_alpha  85.343
_cell_angle_beta   73.243
_cell_angle_gamma  79.032
 
_shelx_F_squared_multiplier     1.000
 
loop_
 _refln_index_h
 _refln_index_k
 _refln_index_l
 _refln_F_squared_calc
 _refln_F_squared_meas
 _refln_F_squared_sigma
 _refln_observed_status
   1   0   0      765.29      736.10      4.65 o
   2   0   0        3.86        6.27      0.49 o
   3   0   0      360.17      403.62     13.85 o
   4   0   0      168.23      195.31      6.47 o
   5   0   0       27.47       29.65      1.95 o
   6   0   0       61.68       59.38      3.61 o
   7   0   0        3.30        3.64      1.50 o
   8   0   0       45.73       55.11      4.27 o
  -8   1   0       21.89       26.05      3.19 o
  -7   1   0      112.93      119.00      5.52 o
  -6   1   0       60.83       59.44      2.51 o
  -5   1   0      310.42      331.91     20.32 o
  -4   1   0       76.52       84.46      8.45 o
  -3   1   0      959.48      943.91     64.60 o
  -2   1   0    22154.19    16038.29    179.57 o
  -1   1   0     1612.54     1571.42      7.82 o
   0   1   0      730.32      739.04      3.69 o
   1   1   0      952.69      904.60     15.88 o
   2   1   0      185.36      234.99      3.69 o
   3   1   0       20.90       24.73      0.95 o
   4   1   0        7.43        8.51      0.80 o
   5   1   0       19.36       17.02      1.18 o
   6   1   0      264.95      254.66      7.28 o
   7   1   0      378.20      376.38      9.76 o
   8   1   0        2.11        3.59      1.74 o
  -7   2   0       75.16       75.53      6.22 o
  -6   2   0        0.92        1.09      0.87 o
  -5   2   0      576.42      570.73     37.72 o
  -4   2   0     1440.97     1550.11    107.28 o
  -3   2   0      908.84      877.47     63.28 o
  -2   2   0      647.60      529.07     32.21 o
  -1   2   0     1420.40     1521.65     62.63 o
   0   2   0      471.21      498.10     14.13 o
   1   2   0      463.18      485.83     17.50 o
   2   2   0      877.13      841.22      8.00 o
   3   2   0      658.40      651.48     14.33 o
   4   2   0      314.77      290.66      3.17 o
   5   2   0      948.09      920.88     12.63 o
   6   2   0        1.03        1.99      1.13 o
   7   2   0       30.66       31.34      3.08 o
   8   2   0       73.04       82.01      5.23 o
  -7   3   0      105.58      107.60      5.71 o
  -6   3   0      153.63      152.73      6.22 o
  -5   3   0      185.28      190.60      9.63 o
  -4   3   0      261.07      243.00     14.53 o
  -3   3   0      267.11      280.68      9.97 o
  -2   3   0      762.21      830.65     43.65 o
  -1   3   0      246.73      279.29     12.04 o
   0   3   0        2.52        1.88      0.30 o
   1   3   0     1077.46     1150.75     12.69 o
   2   3   0      327.55      354.90      4.99 o
   3   3   0      807.24      769.85      6.74 o
   4   3   0       15.05        9.73      1.10 o
   5   3   0      193.01      176.07      5.77 o
   6   3   0       36.63       40.79      3.19 o
   7   3   0      144.45      140.55      6.24 o
   8   3   0       18.85       22.09      3.38 o
  -7   4   0       36.66       43.63      4.18 o
  -6   4   0       83.55       88.68      5.12 o
  -5   4   0       68.74       70.94      4.30 o
  -4   4   0      136.88      140.21      9.97 o
  -3   4   0        4.37        9.43      2.06 o
  -2   4   0      956.52     1105.50     50.15 o
  -1   4   0      284.00      314.03     11.06 o
   0   4   0      618.64      690.12     15.17 o
   1   4   0       34.37       24.10      0.92 o
   2   4   0      391.89      335.61      8.38 o
   3   4   0      128.33       91.27      4.41 o
   4   4   0      347.07      315.14      5.11 o
   5   4   0       76.67       68.41      2.70 o
   6   4   0       80.12       79.86      4.53 o
   7   4   0       59.41       61.22      4.32 o
   8   4   0       39.94       38.83      3.89 o
  -6   5   0       12.62       10.16      2.46 o
  -5   5   0       15.31       17.34      2.81 o
  -4   5   0      502.47      488.37     10.82 o
  -3   5   0      115.04      106.99      4.83 o
  -2   5   0      283.14      287.81      8.89 o
  -1   5   0       29.24       21.54      1.03 o
   0   5   0      317.29      285.56      6.97 o
   1   5   0      160.39      117.74      2.15 o
   2   5   0      913.73      828.98     13.82 o
   3   5   0        5.19        4.91      2.65 o
   4   5   0      375.85      375.60      6.41 o
   5   5   0      501.34      500.97      7.36 o
   6   5   0        2.22        2.54      1.41 o
   7   5   0       11.76        9.79      2.46 o
   8   5   0      262.66      259.66      9.56 o
  -5   6   0       38.48       30.54      3.45 o
  -4   6   0       41.62       38.59      3.66 o
  -3   6   0       80.47       60.51      4.08 o
  -2   6   0       56.75       50.96      3.48 o
  -1   6   0      341.68      339.17      8.75 o
   0   6   0      391.01      374.20      4.17 o
   1   6   0       12.88       10.73      0.94 o
   2   6   0      674.56      676.60     15.57 o
   3   6   0     2057.87     2034.25     40.93 o
   4   6   0      113.59      103.60      6.58 o
   5   6   0       44.42       45.28      2.52 o
   6   6   0      160.63      158.75      6.17 o
   7   6   0       86.07       95.41      5.73 o
  -4   7   0       54.07       52.49      4.34 o
  -3   7   0      163.18      161.21      6.88 o
  -2   7   0      124.10      138.16      5.96 o
  -1   7   0        7.32        9.08      2.02 o
   0   7   0      823.39      891.51     27.54 o
   1   7   0     2200.62     2075.17    190.78 o
   2   7   0       68.29       68.11      2.64 o
   3   7   0      152.34      159.56      4.14 o
   4   7   0        9.47       12.01      1.59 o
   5   7   0      173.78      165.93      4.80 o
   6   7   0       86.70       89.65      3.82 o
   7   7   0      105.00      117.01      6.48 o
  -3   8   0        3.60        7.70      2.40 o
  -2   8   0      592.43      618.65     13.31 o
  -1   8   0      775.94      813.09     14.39 o
   0   8   0       45.05       39.71      4.69 o
   1   8   0       67.72       72.60      4.29 o
   2   8   0       20.33       19.13      2.82 o
   3   8   0      179.26      178.53      4.70 o
   4   8   0       39.53       38.29      2.44 o
   5   8   0       22.15       27.84      2.26 o
   6   8   0       97.10      110.97      4.58 o
  -2   9   0       90.98       95.95      5.87 o
  -1   9   0       18.36       17.23      3.10 o
   0   9   0       75.55       77.62      4.79 o
   1   9   0      134.13      133.51      6.10 o
   2   9   0       41.95       46.95      3.99 o
   3   9   0        6.31       11.10      2.56 o
   4   9   0      122.63      135.04      6.78 o
  -4  -9   1      469.46      474.46     12.68 o
  -3  -9   1       20.53       20.72      3.31 o
  -2  -9   1       84.25       85.91      5.23 o
  -1  -9   1       51.70       48.57      3.94 o
   1  -9   1        1.28        0.96      1.52 o
   2  -9   1       72.36       70.44      5.07 o
  -5  -8   1        8.42       13.24      1.89 o
  -4  -8   1      348.57      341.26      6.81 o
  -3  -8   1      101.53      105.27      5.56 o
  -2  -8   1        7.97        5.42      1.76 o
  -1  -8   1        1.01        0.92      1.29 o
   0  -8   1      175.25      192.27      4.71 o
   1  -8   1        0.92        0.71      1.29 o
   2  -8   1       33.14       37.44      3.57 o
   3  -8   1      673.15      707.25     14.98 o
  -6  -7   1      230.72      228.09      6.00 o
  -5  -7   1      172.90      174.94      7.18 o
  -4  -7   1       18.14       16.81      1.84 o
  -3  -7   1       89.98       90.63      3.20 o
  -2  -7   1      151.58      140.14     26.28 o
  -1  -7   1       46.70       53.99      3.54 o
   0  -7   1        1.10        2.48      0.89 o
   1  -7   1     1288.67     1410.99     49.73 o
   2  -7   1      335.62      354.55      9.34 o
   3  -7   1      221.70      212.68      7.79 o
   4  -7   1      107.38      106.35      6.01 o
   5  -7   1        6.66        4.22      2.06 o
  -7  -6   1       57.81       60.86      4.72 o
  -6  -6   1       90.57       83.09      3.56 o
  -5  -6   1      194.72      188.96      4.89 o
  -4  -6   1      248.16      268.81      6.30 o
  -3  -6   1      329.45      332.00      5.61 o
  -2  -6   1       26.65       28.16      3.88 o
  -1  -6   1     1296.62     1274.95     11.22 o
   0  -6   1      616.97      632.46     18.86 o
   1  -6   1      900.93      901.61     57.96 o
   2  -6   1       24.72       19.74      1.51 o
   3  -6   1       89.15       77.37      4.53 o
   4  -6   1        4.16        1.76      1.41 o
   5  -6   1       29.09       22.63      3.38 o
  -7  -5   1       79.54       72.91      4.95 o
  -6  -5   1      440.36      413.70      7.30 o
  -5  -5   1      365.63      361.21      6.36 o
  -4  -5   1       36.73       37.67      2.09 o
  -3  -5   1      398.67      359.97      7.63 o
  -2  -5   1     1520.34     1452.58     10.03 o
  -1  -5   1      783.52      751.49      7.14 o
   0  -5   1       79.02       70.77      1.65 o
   1  -5   1      128.43      119.96      4.88 o
   2  -5   1        6.62       10.23      1.17 o
   3  -5   1       73.35       73.87      4.02 o
   4  -5   1      186.93      184.57      6.69 o
   5  -5   1       10.47       10.45      2.35 o
   6  -5   1      175.75      172.90      7.49 o
  -8  -4   1      214.73      195.98      8.31 o
  -7  -4   1      206.15      206.98      7.91 o
  -6  -4   1      150.45      149.69      6.18 o
  -5  -4   1      181.40      172.79      4.22 o
  -4  -4   1     1427.34     1383.97     36.77 o
  -3  -4   1      227.60      204.32      3.85 o
  -2  -4   1      567.09      539.48     10.61 o
  -1  -4   1       18.61       26.17      0.93 o
   0  -4   1        1.91        2.03      0.37 o
   1  -4   1      191.55      249.64     10.80 o
   2  -4   1      246.86      287.32     12.01 o
   3  -4   1       28.93       25.87      2.33 o
   4  -4   1      755.00      757.02     12.39 o
   5  -4   1      218.78      211.93      7.21 o
   6  -4   1      116.48      116.75      5.80 o
   7  -4   1       32.27       34.10      3.76 o
  -8  -3   1       59.41       61.10      4.76 o
  -7  -3   1      201.38      213.11      7.84 o
  -6  -3   1      348.79      348.68      9.09 o
  -5  -3   1      351.31      341.46      5.58 o
  -4  -3   1      552.82      524.39      6.30 o
  -3  -3   1      125.78      165.27      3.23 o
  -2  -3   1        1.92        1.88      0.47 o
  -1  -3   1     1703.06     1896.10     23.04 o
   0  -3   1      172.59      179.23      4.84 o
   1  -3   1        1.91        4.35      0.56 o
   2  -3   1     1097.10     1044.60     11.08 o
   3  -3   1      233.84      212.74     18.89 o
   4  -3   1      657.09      638.09     45.91 o
   5  -3   1      118.00      119.86      7.54 o
   6  -3   1        0.78        0.64      1.18 o
   7  -3   1      100.87       92.29      5.24 o
  -8  -2   1       62.64       74.46      5.12 o
  -7  -2   1      302.18      322.75      9.44 o
  -6  -2   1      373.11      364.77      9.13 o
  -5  -2   1       10.11       14.65      2.11 o
  -4  -2   1       43.14       37.20      1.81 o
  -3  -2   1     1941.81     1979.64     47.42 o
  -2  -2   1     1173.53     1246.58      7.31 o
  -1  -2   1     1096.90     1156.73     17.88 o
   0  -2   1        1.50        6.77      0.35 o
   1  -2   1      477.27      441.00     29.58 o
   2  -2   1      642.15      564.21     31.23 o
   3  -2   1      564.11      532.44     49.61 o
   4  -2   1       38.67       58.67      3.48 o
   5  -2   1      900.91      931.21     63.42 o
   6  -2   1      850.83      905.07     70.86 o
   7  -2   1        0.75       -0.23      1.20 o
  -8  -1   1      276.36      282.64      9.55 o
  -7  -1   1        2.08        2.44      1.41 o
  -6  -1   1      197.18      184.59      6.46 o
  -5  -1   1      173.95      183.82      5.80 o
  -4  -1   1       62.71       55.45      1.65 o
  -3  -1   1      774.04      812.02      4.25 o
  -2  -1   1       63.70       77.55      1.65 o
  -1  -1   1      484.95      501.47      4.76 o
   0  -1   1       50.53       31.50      2.12 o
   1  -1   1      583.73      616.32      2.94 o
   2  -1   1      192.62      247.83     11.79 o
   3  -1   1     2782.48     2912.92    131.66 o
   4  -1   1     3101.76     3464.54    199.16 o
   5  -1   1      120.73      140.29      7.96 o
   6  -1   1       61.44       71.12      2.67 o
   7  -1   1      192.61      177.85     19.83 o
   8  -1   1       63.20       65.25      4.39 o
  -8   0   1       93.48      112.18      6.12 o
  -7   0   1        3.33        2.30      1.43 o
  -6   0   1       49.64       53.84      3.62 o
  -5   0   1       43.51       49.90      3.94 o
  -4   0   1       97.41      118.66      4.62 o
  -3   0   1      390.63      388.94     15.12 o
  -2   0   1       45.53       44.26      1.01 o
  -1   0   1      160.76      163.89      2.70 o
   0   0   1      174.76      190.46      1.93 o
   1   0   1      772.36      758.80      4.18 o
   2   0   1    11961.27    10256.87    246.02 o
   3   0   1      618.01      642.16      8.55 o
   4   0   1      819.31      885.67     18.46 o
   5   0   1      182.52      190.75      3.92 o
   6   0   1      300.73      311.04      5.14 o
   7   0   1       20.84       26.67      2.70 o
   8   0   1       47.36       51.59      4.06 o
  -8   1   1       13.57       15.68      2.94 o
  -7   1   1        3.47        3.97      1.62 o
  -6   1   1       70.68       72.39      3.50 o
  -5   1   1      351.68      367.80      7.22 o
  -4   1   1       21.75       18.34      1.70 o
  -3   1   1      845.21      812.73     47.62 o
  -2   1   1      925.64      771.11     37.68 o
  -1   1   1       16.47        7.90      1.35 o
   0   1   1     8868.31     6957.14     93.28 o
   1   1   1     1096.08     1043.08      6.41 o
   2   1   1     2596.33     2691.36     63.63 o
   3   1   1      228.75      219.68      4.33 o
   4   1   1      858.77      866.77      6.39 o
   5   1   1       12.77       17.65      1.38 o
   6   1   1      478.90      458.59      9.43 o
   7   1   1      157.28      161.92      6.25 o
   8   1   1       53.26       58.85      4.36 o
  -7   2   1      198.36      197.54      7.33 o
  -6   2   1       16.17       17.60      1.78 o
  -5   2   1      815.72      800.98     42.47 o
  -4   2   1      286.02      244.34     15.59 o
  -3   2   1      352.84      324.41     19.27 o
  -2   2   1      678.58      633.71     33.56 o
  -1   2   1     1084.24     1192.20     48.39 o
   0   2   1      760.29      815.34     16.72 o
   1   2   1      842.85      929.82      7.32 o
   2   2   1       20.42       28.05      1.52 o
   3   2   1      208.34      189.69      6.15 o
   4   2   1     1765.14     1723.82     53.08 o
   5   2   1      385.37      367.09      7.81 o
   6   2   1      109.43       97.93      4.55 o
   7   2   1      395.62      389.88      9.79 o
   8   2   1       11.50       12.49      2.56 o
  -7   3   1      166.02      174.33      7.16 o
  -6   3   1      194.00      200.93      6.35 o
  -5   3   1      266.89      269.84     11.45 o
  -4   3   1      149.12      148.50     13.52 o
  -3   3   1      406.13      443.06     23.37 o
  -2   3   1      305.16      339.24     19.21 o
  -1   3   1      285.26      359.12     10.46 o
   0   3   1      943.84     1002.95     11.56 o
   1   3   1     2020.90     2102.07     11.21 o
   2   3   1     2944.29     2881.59     63.91 o
   3   3   1      824.87      752.38     27.79 o
   4   3   1      334.85      307.29     13.01 o
   5   3   1      787.56      764.72     11.64 o
   6   3   1       13.12       16.12      2.37 o
   7   3   1      225.63      219.42      7.58 o
   8   3   1       11.07       15.47      2.84 o
  -6   4   1      120.50      122.22      6.06 o
  -5   4   1       90.24       94.47      4.33 o
  -4   4   1      380.84      397.42     17.44 o
  -3   4   1        1.19        1.59      0.63 o
  -2   4   1      310.72      363.08     22.71 o
  -1   4   1      917.39     1012.89     31.94 o
   0   4   1     1874.73     2037.01     35.59 o
   1   4   1      397.37      320.19      3.19 o
   2   4   1     1734.52     1567.27     30.60 o
   3   4   1      282.04      234.13      4.01 o
   4   4   1      278.81      254.36      9.79 o
   5   4   1      383.09      353.68      8.29 o
   6   4   1       53.17       52.53      3.62 o
   7   4   1       18.55       24.43      2.86 o
   8   4   1      250.41      248.06      8.97 o
  -6   5   1      168.04      154.01      7.14 o
  -5   5   1        1.24        1.05      1.48 o
  -4   5   1       42.91       47.09      3.73 o
  -3   5   1      247.11      253.46      9.47 o
  -2   5   1      380.44      389.97     18.84 o
  -1   5   1      117.19       99.49      2.93 o
   0   5   1     1428.08     1396.75     18.54 o
   1   5   1       71.66       57.95      1.56 o
   2   5   1     1307.06     1239.41     22.76 o
   3   5   1       33.57       23.76      1.86 o
   4   5   1        2.62        3.97      0.91 o
   5   5   1       50.61       52.13      3.47 o
   6   5   1      794.47      744.84     13.57 o
   7   5   1      171.26      167.90      7.07 o
   8   5   1        2.20        1.81      1.67 o
  -5   6   1      107.20       91.71      5.61 o
  -4   6   1       20.58       14.95      2.75 o
  -3   6   1      106.61      112.25      5.42 o
  -2   6   1      129.22      138.26      5.61 o
  -1   6   1      274.70      271.92      4.70 o
   0   6   1      718.87      754.44      6.01 o
   1   6   1        1.86        2.47      0.59 o
   2   6   1       25.54       23.92      1.22 o
   3   6   1       15.93       15.58      1.44 o
   4   6   1      902.84      894.58     30.58 o
   5   6   1      628.09      635.29     28.68 o
   6   6   1        5.14        6.18      1.92 o
   7   6   1       35.26       42.08      3.97 o
  -4   7   1        0.64        0.75      1.45 o
  -3   7   1      260.67      270.64      8.92 o
  -2   7   1      111.65      121.84      5.78 o
  -1   7   1        1.55        1.85      1.34 o
   0   7   1       70.64       74.64      5.44 o
   1   7   1        5.47        4.80      0.81 o
   2   7   1      417.56      413.50      9.42 o
   3   7   1     1125.16     1106.10     45.71 o
   4   7   1       16.26       15.42      1.76 o
   5   7   1      249.25      241.45      6.11 o
   6   7   1      187.99      200.20      7.77 o
   7   7   1      161.12      160.55      7.47 o
  -3   8   1        0.76        0.66      1.57 o
  -2   8   1      115.40      126.77      6.25 o
  -1   8   1        6.90        6.15      1.92 o
   0   8   1      275.39      280.90      8.17 o
   1   8   1      447.50      457.56      6.95 o
   2   8   1       90.96       81.66      3.65 o
   3   8   1      474.63      461.01      7.43 o
   4   8   1      202.31      199.98      5.20 o
   5   8   1      148.41      150.79      4.82 o
   6   8   1        3.27        3.24      1.74 o
  -1   9   1       33.58       33.19      3.57 o
   0   9   1      163.02      163.72      6.83 o
   2   9   1      170.52      177.92      7.06 o
   3   9   1       50.07       61.41      4.48 o
   4   9   1      184.32      205.84      5.61 o
   5   9   1      119.59      134.94      4.81 o
  -3  -9   2        9.88        6.78      2.30 o
  -2  -9   2       72.72       72.84      4.98 o
  -1  -9   2      101.00       90.65      5.38 o
   0  -9   2      280.58      288.22      9.06 o
   1  -9   2       12.03       12.49      2.67 o
  -5  -8   2        3.23        4.22      1.95 o
  -4  -8   2       97.26      100.09      5.82 o
  -3  -8   2       81.94       78.73      4.95 o
  -2  -8   2      372.15      346.38      9.74 o
  -1  -8   2        3.80        5.21      1.78 o
   0  -8   2      174.37      199.24      7.11 o
   1  -8   2       16.43       23.89      2.06 o
   2  -8   2      343.63      374.04     10.24 o
   3  -8   2       14.62        9.34      2.49 o
  -6  -7   2       47.87       50.25      3.32 o
  -5  -7   2       74.26       73.58      3.37 o
  -4  -7   2       33.13       33.74      2.22 o
  -3  -7   2       33.68       34.30      5.71 o
  -2  -7   2      364.68      372.40      9.39 o
  -1  -7   2      102.70      116.50      5.19 o
   0  -7   2      968.51     1033.39     21.90 o
   1  -7   2        3.84        3.45      0.99 o
   2  -7   2       31.82       25.90      4.98 o
   3  -7   2      610.12      593.62     12.75 o
   4  -7   2      256.54      229.68      8.59 o
   5  -7   2       42.20       34.65      3.94 o
  -7  -6   2       42.37       40.85      2.90 o
  -6  -6   2       32.34       35.12      2.55 o
  -5  -6   2       39.16       37.68      2.40 o
  -4  -6   2      146.24      142.31      6.01 o
  -3  -6   2      545.61      550.70     16.75 o
  -2  -6   2     1086.81     1052.76     16.15 o
  -1  -6   2      107.91      100.13      3.05 o
   0  -6   2        6.14        5.39      1.00 o
   1  -6   2     1279.91     1311.61     87.91 o
   2  -6   2      142.42      140.15     13.68 o
   3  -6   2      295.56      274.25      8.17 o
   4  -6   2       41.26       33.73      3.31 o
   5  -6   2       39.83       31.66      3.50 o
  -7  -5   2        3.69        3.54      1.81 o
  -6  -5   2       93.59       86.21      3.54 o
  -5  -5   2      506.82      484.38     21.50 o
  -4  -5   2      588.68      556.37     11.51 o
  -3  -5   2      326.45      296.80      5.06 o
  -2  -5   2      914.75      871.35      7.93 o
  -1  -5   2     1235.66     1185.22     13.61 o
   0  -5   2      147.04      154.34      3.71 o
   1  -5   2      775.54      837.40     62.36 o
   2  -5   2       19.15       21.31      2.81 o
   3  -5   2      106.79      110.86     13.16 o
   4  -5   2       60.70       60.96      4.06 o
   5  -5   2       90.41       87.09      5.05 o
   6  -5   2        0.65       -0.52      1.34 o
  -6  -4   2      122.52      119.93      3.93 o
  -5  -4   2      308.59      297.68      5.63 o
  -4  -4   2     2045.30     1968.94     59.05 o
  -3  -4   2      388.12      380.94      5.37 o
  -2  -4   2      891.44      908.67      7.53 o
  -1  -4   2      470.00      536.94      4.46 o
   0  -4   2      285.28      330.12      9.02 o
   1  -4   2        1.60        2.55      0.40 o
   2  -4   2      272.60      310.08     34.10 o
   3  -4   2       41.02       46.19      3.07 o
   4  -4   2       76.81       81.47      4.25 o
   5  -4   2      219.00      217.73      7.32 o
   6  -4   2      142.20      146.70      6.48 o
   7  -4   2       35.93       33.80      3.76 o
  -7  -3   2      302.22      318.10      9.83 o
  -6  -3   2      678.11      700.50     13.24 o
  -5  -3   2      229.92      218.51      4.61 o
  -4  -3   2      742.02      705.17     14.66 o
  -3  -3   2      270.22      304.34      4.51 o
  -2  -3   2     1323.15     1457.48     33.88 o
  -1  -3   2       92.26      110.45      1.65 o
   0  -3   2      142.88      133.85      3.61 o
   1  -3   2       24.27       18.58      0.59 o
   2  -3   2      934.77      958.68     79.11 o
   3  -3   2      497.15      486.20     37.31 o
   4  -3   2      256.04      233.70      6.50 o
   5  -3   2       24.68       19.67      2.67 o
   6  -3   2      175.11      162.17      6.36 o
   7  -3   2       14.84       14.83      2.79 o
  -8  -2   2       41.96       51.99      4.55 o
  -7  -2   2      189.61      208.93      7.91 o
  -6  -2   2      104.58      100.28      5.07 o
  -5  -2   2      300.63      297.48      5.07 o
  -4  -2   2     1253.33     1254.42     32.04 o
  -3  -2   2       42.35       35.73      1.51 o
  -2  -2   2       47.83       67.29      1.80 o
  -1  -2   2      519.75      557.62      5.52 o
   0  -2   2     1303.48     1187.04     37.45 o
   1  -2   2     2361.13     2122.00     12.58 o
   2  -2   2      234.91      187.71     13.05 o
   3  -2   2      101.82       80.01      8.41 o
   4  -2   2       19.69       20.84      1.77 o
   5  -2   2      222.96      235.48     16.85 o
   6  -2   2      109.81      106.89      4.97 o
   7  -2   2       17.61       13.90      2.58 o
   8  -2   2      378.39      338.43      9.91 o
  -8  -1   2       23.15       27.95      3.90 o
  -7  -1   2      121.86      113.44      5.84 o
  -6  -1   2      782.42      798.14     13.80 o
  -5  -1   2       41.48       41.36      3.00 o
  -4  -1   2        4.69        7.22      0.67 o
  -3  -1   2      578.79      650.50     10.33 o
  -2  -1   2      471.93      459.45      9.92 o
  -1  -1   2     2610.39     2631.80     81.34 o
   0  -1   2      378.40      303.37     16.25 o
   1  -1   2      496.15      474.15      2.12 o
   2  -1   2      172.53      201.52      5.18 o
   3  -1   2     1537.66     1684.61     57.37 o
   4  -1   2     1958.03     2072.01     83.57 o
   5  -1   2       60.38       71.67      3.87 o
   6  -1   2      979.44     1031.77     52.90 o
   7  -1   2      184.00      193.60     11.49 o
  -7   0   2        1.46        4.44      1.81 o
  -6   0   2      123.04      129.20      5.64 o
  -5   0   2       87.13      102.04      4.55 o
  -4   0   2      395.00      429.00      8.01 o
  -3   0   2      226.11      213.13      4.20 o
  -2   0   2      855.19      871.17     10.29 o
  -1   0   2      325.68      287.92      4.25 o
   0   0   2      612.50      613.25      4.90 o
   1   0   2     1993.55     2127.05      7.74 o
   2   0   2     6588.97     6360.36     70.04 o
   3   0   2       11.57       14.53      0.84 o
   4   0   2     1670.46     1805.63     13.26 o
   5   0   2      528.93      531.82     12.27 o
   6   0   2      608.98      601.74     10.92 o
   7   0   2      178.45      189.78      6.50 o
   8   0   2       77.05       88.96      4.97 o
  -7   1   2       28.65       29.39      3.21 o
  -6   1   2      131.51      137.55      5.84 o
  -5   1   2        1.81        1.02      0.79 o
  -4   1   2      303.44      291.09     16.41 o
  -3   1   2      416.71      386.30     14.85 o
  -2   1   2     2426.12     2363.96     66.84 o
  -1   1   2      444.61      395.44     12.12 o
   0   1   2      758.45      938.67      7.07 o
   1   1   2        1.78        3.35      0.52 o
   2   1   2      794.66      861.30     24.52 o
   3   1   2      540.28      531.67     17.84 o
   4   1   2     2415.59     2417.97     51.39 o
   5   1   2       26.74       19.56      1.27 o
   6   1   2      625.87      597.79      6.86 o
   7   1   2      233.83      259.79      7.68 o
   8   1   2      134.99      147.85      6.45 o
  -7   2   2        1.36        1.27      1.34 o
  -6   2   2        3.81        3.58      1.59 o
  -5   2   2      698.71      682.01     28.00 o
  -4   2   2      665.76      636.37     27.93 o
  -3   2   2      171.52      171.03      7.92 o
  -2   2   2      273.86      244.26      9.77 o
  -1   2   2      758.36      831.38     18.37 o
   0   2   2       10.60        7.43      0.76 o
   1   2   2      970.80     1110.84      8.75 o
   2   2   2     1209.29     1259.68     10.05 o
   3   2   2        1.50        1.51      0.40 o
   4   2   2     1597.01     1489.77     59.96 o
   5   2   2      541.03      528.73     10.65 o
   6   2   2      388.85      396.12      8.80 o
   7   2   2       37.63       42.35      3.33 o
   8   2   2      139.43      140.18      6.43 o
  -7   3   2      398.09      399.98     10.96 o
  -6   3   2      111.01      120.11      7.54 o
  -5   3   2       81.16       89.64      4.48 o
  -4   3   2      380.61      392.67     20.77 o
  -3   3   2      701.37      766.85     44.60 o
  -2   3   2       32.09       46.47      1.79 o
  -1   3   2     1273.06     1489.64     68.37 o
   0   3   2        2.06        2.46      0.36 o
   1   3   2      410.21      439.39      4.32 o
   2   3   2      292.56      212.90      4.63 o
   3   3   2     1409.10     1318.13     12.46 o
   4   3   2      558.80      559.09     26.36 o
   5   3   2      485.42      454.46      8.89 o
   6   3   2      203.29      204.40      6.59 o
   7   3   2      202.16      201.30      7.14 o
   8   3   2       43.46       42.09      3.76 o
  -6   4   2      235.65      237.20      7.81 o
  -5   4   2      119.94      127.05      3.96 o
  -4   4   2      334.22      337.84     11.55 o
  -3   4   2      212.11      233.05     11.63 o
  -2   4   2       97.75      120.02      4.53 o
  -1   4   2      738.00      759.32      5.33 o
   0   4   2       13.54       41.27      1.22 o
   1   4   2      904.22      878.25      7.66 o
   2   4   2      713.81      654.13     14.06 o
   3   4   2      742.04      639.07      9.37 o
   4   4   2      441.89      446.67     27.79 o
   5   4   2      470.63      467.67      9.46 o
   6   4   2        7.39        4.01      1.43 o
   7   4   2       93.30       93.84      5.16 o
   8   4   2        0.67        0.12      1.20 o
  -6   5   2      222.68      200.32      8.28 o
  -5   5   2        9.01        9.62      2.44 o
  -4   5   2      335.53      310.05      8.92 o
  -3   5   2      355.85      340.38     15.85 o
  -2   5   2        3.75        2.67      1.79 o
  -1   5   2      221.74      205.89      6.61 o
   0   5   2      527.16      508.38     13.14 o
   1   5   2      207.06      186.17      2.82 o
   2   5   2      994.94      975.11     36.55 o
   3   5   2      272.07      286.98     11.67 o
   4   5   2       14.55       14.43      2.07 o
   5   5   2       25.15       27.28      2.61 o
   6   5   2       71.88       62.11      4.06 o
   7   5   2       60.69       59.65      4.32 o
   8   5   2      325.33      339.18     10.66 o
  -5   6   2      203.06      183.06      7.87 o
  -4   6   2       19.95       17.68      3.01 o
  -3   6   2      191.07      195.72      7.20 o
  -2   6   2       95.18      105.06      4.49 o
  -1   6   2      170.25      177.92      4.04 o
   0   6   2      446.07      475.17      7.10 o
   1   6   2      109.00      119.55      2.52 o
   2   6   2       16.96       24.73      1.56 o
   3   6   2        8.07       12.93      1.46 o
   4   6   2      142.68      139.71      5.42 o
   5   6   2      209.76      189.29      6.74 o
   6   6   2      641.65      599.89     12.67 o
   7   6   2      215.82      233.06      8.57 o
   8   6   2       90.67      109.20      6.46 o
  -4   7   2       12.98       17.25      3.21 o
  -3   7   2      185.33      185.17      7.53 o
  -2   7   2       14.02       20.80      3.05 o
  -1   7   2      102.00       97.47     10.86 o
   0   7   2        2.48        3.03      0.91 o
   1   7   2       53.75       59.62      2.12 o
   2   7   2        8.46       10.05      1.07 o
   3   7   2       35.16       32.47      2.05 o
   4   7   2      356.41      346.93      7.58 o
   5   7   2      253.43      240.39      7.94 o
   6   7   2      405.77      418.16     11.08 o
   7   7   2      234.39      247.82      9.15 o
  -3   8   2       39.14       37.62      4.06 o
  -2   8   2       21.15       21.41      3.38 o
  -1   8   2       21.66       18.38      3.01 o
   0   8   2        0.88        1.20      1.41 o
   1   8   2       20.35       21.33      1.76 o
   2   8   2       75.13       76.48      3.05 o
   3   8   2      199.33      200.89      8.14 o
   4   8   2      580.59      588.81     21.66 o
   5   8   2      330.10      333.10      9.84 o
   6   8   2        8.90        9.48      2.42 o
  -1   9   2       30.86       33.57      3.76 o
   0   9   2       51.56       51.48      4.22 o
   1   9   2       76.57       93.59      5.16 o
   2   9   2      438.96      484.29     11.20 o
   3   9   2      120.51      143.44      4.52 o
   4   9   2       46.55       45.64      2.83 o
   5   9   2      142.03      147.76      7.02 o
  -2  -9   3       28.85       38.70      3.92 o
  -1  -9   3       54.53       42.95      4.09 o
   0  -9   3       92.59       91.82      5.49 o
   1  -9   3       81.94       82.67      5.23 o
  -4  -8   3        2.32        0.70      1.48 o
  -3  -8   3       88.82       68.77      4.81 o
  -2  -8   3       69.37       67.23      4.60 o
  -1  -8   3       12.23       12.40      2.53 o
   0  -8   3      218.55      252.43      8.26 o
   1  -8   3       98.08      118.51      4.00 o
   2  -8   3      184.61      208.09      7.77 o
   3  -8   3       84.86       89.29      5.61 o
  -5  -7   3      142.80      128.96      8.09 o
  -4  -7   3       20.74       16.43      2.84 o
  -3  -7   3       13.07       12.39      2.47 o
  -2  -7   3       54.52       60.49      4.11 o
  -1  -7   3       23.43       25.84      2.81 o
   0  -7   3      721.53      732.18     30.52 o
   1  -7   3      100.80      111.33     11.94 o
   2  -7   3      316.17      353.08     33.76 o
   3  -7   3       15.59       17.27      2.86 o
   4  -7   3       34.89       31.45      3.50 o
  -6  -6   3        4.31        4.67      1.35 o
  -5  -6   3      120.46      105.03      7.51 o
  -4  -6   3       55.92       48.00      2.53 o
  -3  -6   3       38.44       42.13      2.23 o
  -2  -6   3      498.08      463.38     10.09 o
  -1  -6   3      169.83      164.90      5.91 o
   0  -6   3      356.89      344.79     16.02 o
   1  -6   3      253.60      252.65     23.20 o
   2  -6   3      148.71      150.77     12.46 o
   3  -6   3       50.27       50.83      2.53 o
   4  -6   3       98.51       92.16      5.26 o
   5  -6   3      218.94      202.40      8.05 o
  -7  -5   3       86.25       81.85      3.78 o
  -6  -5   3       61.55       57.23      2.97 o
  -5  -5   3       41.41       46.52      2.58 o
  -4  -5   3      138.30      127.39      3.74 o
  -3  -5   3      134.01      125.33      4.29 o
  -2  -5   3      213.30      198.33      8.49 o
  -1  -5   3     1262.23     1263.36     28.57 o
   0  -5   3      323.78      344.26     17.70 o
   1  -5   3      265.84      282.23     16.66 o
   2  -5   3       68.84       75.27      2.67 o
   3  -5   3      700.85      789.92     70.59 o
   4  -5   3      293.38      303.73      8.59 o
   5  -5   3      129.47      133.96      6.22 o
   6  -5   3        1.24        3.64      1.78 o
  -7  -4   3        2.25        3.29      1.79 o
  -6  -4   3      108.46      110.17      3.86 o
  -5  -4   3       69.90       68.16      2.90 o
  -4  -4   3      261.03      238.96     10.40 o
  -3  -4   3      697.20      696.53     24.49 o
  -2  -4   3      725.38      775.47     17.84 o
  -1  -4   3      315.45      364.47     10.57 o
   0  -4   3      163.84      191.59      9.32 o
   1  -4   3     1313.51     1494.75    110.79 o
   2  -4   3     1401.80     1367.99     14.36 o
   3  -4   3       12.62       11.66      1.97 o
   4  -4   3       56.00       51.76      3.48 o
   5  -4   3      407.52      382.44      9.70 o
   6  -4   3       47.75       43.66      3.85 o
   7  -4   3       64.27       60.98      4.77 o
  -7  -3   3      129.70      145.18      6.97 o
  -6  -3   3      220.00      222.50      7.82 o
  -5  -3   3      238.15      223.15      4.79 o
  -4  -3   3      389.73      377.80     11.36 o
  -3  -3   3       75.58       77.69      2.46 o
  -2  -3   3      234.74      259.40      3.97 o
  -1  -3   3     1565.25     1815.88     40.48 o
   0  -3   3     3638.76     3940.72    126.92 o
   1  -3   3      457.20      578.37      7.75 o
   2  -3   3     1280.05     1159.71     12.16 o
   3  -3   3      603.52      551.23      9.20 o
   4  -3   3      429.93      382.47      8.38 o
   5  -3   3      190.86      171.98      6.15 o
   6  -3   3       42.13       38.75      3.47 o
   7  -3   3        1.23        1.24      1.38 o
  -7  -2   3      263.29      261.23      9.11 o
  -6  -2   3        6.57        6.43      1.79 o
  -5  -2   3       65.36       62.43      2.51 o
  -4  -2   3       23.88       19.30      1.41 o
  -3  -2   3     1386.86     1494.52     43.20 o
  -2  -2   3     1494.96     1610.72     34.79 o
  -1  -2   3       73.54      113.80      7.30 o
   0  -2   3     3390.17     3348.63    225.99 o
   1  -2   3      850.83      729.90      7.91 o
   2  -2   3     1728.97     1609.85     13.12 o
   3  -2   3      518.98      526.26     44.17 o
   4  -2   3      111.84      115.68      5.51 o
   5  -2   3       28.84       31.99      2.68 o
   6  -2   3      305.28      301.50      8.21 o
   7  -2   3        2.00        1.48      1.46 o
   8  -2   3      157.44      130.98      6.43 o
  -7  -1   3       44.02       43.14      3.99 o
  -6  -1   3       20.02       17.25      2.70 o
  -5  -1   3      446.34      482.67     10.21 o
  -4  -1   3      105.54      118.01      6.13 o
  -3  -1   3      540.00      568.89     20.65 o
  -2  -1   3     1786.45     1828.90     55.93 o
  -1  -1   3     1479.47     1582.15      9.37 o
   0  -1   3     2256.19     2239.00     19.23 o
   1  -1   3      521.04      577.31     26.10 o
   2  -1   3      149.11      152.05      1.92 o
   3  -1   3     1384.31     1460.11     40.23 o
   4  -1   3        5.04        7.50      0.85 o
   5  -1   3        2.24        5.31      0.86 o
   6  -1   3      352.92      357.56     16.34 o
   7  -1   3       86.38       89.10      4.70 o
   8  -1   3      152.65      127.55      5.98 o
  -7   0   3       18.34       18.07      3.14 o
  -6   0   3       57.17       55.93      4.01 o
  -5   0   3      330.81      351.06      8.75 o
  -4   0   3      661.29      697.34     21.84 o
  -3   0   3      777.57      782.36     18.37 o
  -2   0   3     1452.80     1450.35     21.81 o
  -1   0   3      118.27      183.35      6.79 o
   0   0   3     1260.92     1330.64      8.87 o
   1   0   3     3787.39     3915.18     33.29 o
   2   0   3      492.35      490.46     10.28 o
   3   0   3       68.85       78.61      1.85 o
   4   0   3      343.38      410.89      4.72 o
   5   0   3      210.47      193.88      3.67 o
   6   0   3       84.98       89.70      2.85 o
   7   0   3      368.12      382.06     11.29 o
  -7   1   3       69.23       75.11      5.05 o
  -6   1   3      230.59      270.31      8.52 o
  -5   1   3      268.42      264.87     13.55 o
  -4   1   3      458.50      457.54     11.25 o
  -3   1   3      369.23      488.28     19.75 o
  -2   1   3     2159.95     2165.82     51.07 o
  -1   1   3      924.58      901.80      9.09 o
   1   1   3        4.00        4.53      0.70 o
   2   1   3      154.17      137.62      3.15 o
   3   1   3      400.12      343.07     11.66 o
   4   1   3      171.70      147.97      3.89 o
   5   1   3      295.87      284.65      4.40 o
   6   1   3      513.63      521.86      6.53 o
   7   1   3      257.89      266.88      7.61 o
   8   1   3       89.87       91.55      5.00 o
  -7   2   3      125.93      136.31      6.71 o
  -6   2   3       28.06       35.99      3.35 o
  -5   2   3       15.39       22.36      3.30 o
  -4   2   3      455.65      428.05      6.32 o
  -3   2   3      170.67      175.21      3.66 o
  -2   2   3      103.90      111.76      6.30 o
  -1   2   3       14.36       20.51      1.13 o
   0   2   3     1033.77     1224.38     10.47 o
   1   2   3     1179.86     1252.24     10.26 o
   2   2   3      422.95      448.10      6.34 o
   3   2   3      110.52       93.38      7.01 o
   4   2   3     2223.14     2249.39     75.59 o
   5   2   3      296.71      299.16      5.91 o
   6   2   3       63.46       56.07      2.23 o
   7   2   3       31.54       35.56      3.03 o
   8   2   3      174.82      164.52      6.78 o
   9   2   3        3.25        1.39      1.52 o
  -6   3   3        9.08       13.22      1.84 o
  -5   3   3      164.48      169.32      4.53 o
  -4   3   3       20.04       17.48      1.61 o
  -3   3   3       96.38      108.83      3.10 o
  -2   3   3      380.36      432.50     13.54 o
  -1   3   3     1331.86     1425.56     80.14 o
   0   3   3      132.61      154.35      2.93 o
   1   3   3      824.19      828.02      9.29 o
   2   3   3     3809.33     3659.58     20.02 o
   3   3   3      680.62      611.13      8.73 o
   4   3   3       58.20       82.46      5.25 o
   5   3   3      255.51      267.65     11.83 o
   6   3   3      159.98      151.94      5.64 o
   7   3   3       79.95       75.60      4.43 o
   8   3   3      211.52      206.80      7.77 o
  -6   4   3       20.61       20.83      2.29 o
  -5   4   3       63.89       64.28      3.02 o
  -4   4   3      162.76      159.21      4.68 o
  -3   4   3      201.84      211.14      6.65 o
  -2   4   3      106.97      113.33      6.15 o
  -1   4   3     1050.66     1035.37     25.22 o
   0   4   3     2815.64     2949.11     73.69 o
   1   4   3     1058.36     1026.62     11.34 o
   2   4   3       68.71      136.64      4.30 o
   3   4   3      677.27      629.02      9.55 o
   4   4   3        7.12        7.00      1.50 o
   5   4   3      530.42      519.99     10.00 o
   6   4   3      109.67      101.28      4.86 o
   7   4   3       64.53       57.04      4.02 o
   8   4   3       76.31       85.89      5.28 o
  -5   5   3       22.88       27.81      2.26 o
  -4   5   3      153.03      139.59      6.22 o
  -3   5   3      278.92      272.35      5.57 o
  -2   5   3     1403.23     1437.80     43.93 o
  -1   5   3      403.17      387.69      7.42 o
   0   5   3      280.18      237.37      4.33 o
   1   5   3      357.96      347.45      5.08 o
   2   5   3       91.70       78.68      3.57 o
   3   5   3      510.77      501.14      9.18 o
   4   5   3        4.86        5.47      1.41 o
   5   5   3      179.19      178.32      6.24 o
   6   5   3      191.34      189.64      6.88 o
   7   5   3      228.49      237.15      8.28 o
   8   5   3        1.02        0.17      1.29 o
  -5   6   3       64.82       61.43      5.00 o
  -4   6   3      329.05      333.40     10.17 o
  -3   6   3      170.61      176.88     13.77 o
  -2   6   3      501.71      520.74     14.50 o
  -1   6   3      210.83      226.76      7.60 o
   0   6   3      505.50      509.64      6.83 o
   1   6   3      130.75      144.95      3.60 o
   2   6   3        8.28        4.41      1.29 o
   3   6   3      287.53      284.54      7.44 o
   4   6   3      280.20      276.13      7.68 o
   5   6   3       33.98       39.36      3.24 o
   6   6   3       45.11       47.35      3.76 o
   7   6   3       42.77       34.62      3.52 o
  -4   7   3      172.68      175.20      8.00 o
  -3   7   3      279.34      279.09      9.37 o
  -2   7   3      363.81      344.15     23.08 o
  -1   7   3       56.02       57.10      2.69 o
   0   7   3       27.72       25.38      1.88 o
   1   7   3      464.06      449.10     23.72 o
   2   7   3       56.72       49.93      3.36 o
   3   7   3       18.44       18.19      2.26 o
   4   7   3       39.86       38.17      3.22 o
   5   7   3       12.52        9.32      2.13 o
   6   7   3      188.62      185.93      7.49 o
   7   7   3       56.20       56.90      4.60 o
  -2   8   3       10.20       10.17      2.54 o
  -1   8   3      314.98      289.37      9.22 o
   0   8   3        5.00        4.26      1.16 o
   1   8   3       40.22       38.20      3.81 o
   2   8   3        1.95        1.81      1.29 o
   3   8   3       78.53       83.59      4.69 o
   4   8   3      140.26      151.28      6.48 o
   5   8   3       37.28       34.34      3.45 o
   6   8   3       98.39       92.15      5.63 o
  -1   9   3        4.43        3.41      1.92 o
   0   9   3        0.93        0.51      1.39 o
   1   9   3      185.42      211.84      7.75 o
   2   9   3      137.22      154.40      6.53 o
   3   9   3       14.12       17.04      2.84 o
   4   9   3       84.34       94.41      5.47 o
   5   9   3      167.53      166.04      7.49 o
  -1  -9   4      223.36      232.54      9.01 o
   0  -9   4       26.17       26.55      3.90 o
  -4  -8   4        7.37        4.60      2.00 o
  -3  -8   4      241.47      222.82      8.68 o
  -2  -8   4      132.11      124.85      6.36 o
  -1  -8   4       97.77       96.68      5.52 o
   0  -8   4       32.21       33.66      3.57 o
   1  -8   4      182.37      214.38      7.91 o
   2  -8   4       13.68       18.87      2.18 o
   3  -8   4      128.51      124.55      6.48 o
  -5  -7   4      151.42      135.89      6.93 o
  -4  -7   4      228.49      212.61      8.22 o
  -3  -7   4       75.54       75.93      4.84 o
  -2  -7   4      289.72      268.34      8.59 o
  -1  -7   4      168.83      166.61      6.67 o
   0  -7   4       16.17       17.49      2.86 o
   1  -7   4       39.05       42.53      3.62 o
   2  -7   4       62.68       64.21      6.31 o
   3  -7   4       11.07        8.37      1.53 o
   4  -7   4      276.03      251.74      9.02 o
  -6  -6   4       92.33       86.29      7.12 o
  -5  -6   4      130.70      128.62      5.72 o
  -4  -6   4      330.09      313.45     12.20 o
  -3  -6   4      375.50      316.86      8.97 o
  -2  -6   4       24.02       31.19      2.98 o
  -1  -6   4        1.62        1.79      1.22 o
   0  -6   4        7.10        6.55      1.11 o
   1  -6   4       50.35       48.30      2.37 o
   2  -6   4      225.01      220.56     14.97 o
   3  -6   4        3.56        3.77      1.11 o
   4  -6   4      190.33      191.65      7.47 o
   5  -6   4        2.25        5.77      2.07 o
  -6  -5   4      138.26      141.44      4.67 o
  -5  -5   4      534.92      505.81     10.17 o
  -4  -5   4       30.83       41.53      2.35 o
  -3  -5   4        1.45        1.62      0.81 o
  -2  -5   4        2.36        3.95      0.88 o
  -1  -5   4      323.80      333.97      8.08 o
   0  -5   4       19.71       16.65      1.43 o
   1  -5   4      169.05      186.42     12.99 o
   2  -5   4      287.34      327.85     34.70 o
   3  -5   4       74.98       74.08      4.23 o
   4  -5   4      176.76      190.34      6.99 o
   5  -5   4      666.77      647.61     13.50 o
   6  -5   4       66.89       65.86      4.83 o
  -6  -4   4       66.47       73.98      3.33 o
  -5  -4   4       15.45       15.64      1.81 o
  -4  -4   4      150.11      145.03      3.94 o
  -3  -4   4      277.58      289.79     20.06 o
  -2  -4   4       53.75       48.56      2.04 o
  -1  -4   4      315.64      358.85     16.53 o
   0  -4   4       45.23       52.68      2.40 o
   1  -4   4      367.79      377.87     26.82 o
   2  -4   4      455.25      430.68      8.33 o
   3  -4   4     1359.49     1318.63     15.68 o
   4  -4   4      185.76      172.62      6.22 o
   5  -4   4      169.16      165.13      6.55 o
   6  -4   4       79.26       69.59      4.67 o
   7  -4   4       70.51       61.95      4.86 o
  -7  -3   4       10.84        6.92      2.26 o
  -6  -3   4      365.11      361.41     10.26 o
  -5  -3   4       63.31       63.94      7.47 o
  -4  -3   4      195.64      193.55      4.31 o
  -3  -3   4      123.12      136.34      3.35 o
  -2  -3   4        5.30        5.84      0.87 o
  -1  -3   4      398.84      399.14     27.68 o
   0  -3   4      673.34      663.49     25.00 o
   1  -3   4      790.61      725.50      9.15 o
   2  -3   4     1459.36     1363.71     13.73 o
   3  -3   4      329.35      297.66      7.00 o
   4  -3   4      373.94      343.26      8.14 o
   5  -3   4      109.67      102.53      4.91 o
   6  -3   4      105.88       95.79      5.12 o
   7  -3   4       50.31       41.20      3.78 o
  -7  -2   4       37.95       36.26      3.87 o
  -6  -2   4      494.99      471.66     11.60 o
  -5  -2   4      148.33      135.02      5.78 o
  -4  -2   4       38.92       39.88      2.49 o
  -3  -2   4      495.20      486.67     21.50 o
  -2  -2   4       70.92       58.69      1.88 o
  -1  -2   4      182.04      155.56      4.47 o
   0  -2   4     2776.41     2850.40    137.11 o
   1  -2   4      736.95      753.27     45.84 o
   2  -2   4     1658.64     1580.41     13.76 o
   3  -2   4      113.32      123.48      6.09 o
   4  -2   4      405.29      415.86      8.42 o
   5  -2   4       26.91       28.03      2.60 o
   6  -2   4      627.74      605.01     11.79 o
   7  -2   4       13.78       14.25      2.67 o
   8  -2   4      119.25      110.11      6.05 o
  -7  -1   4      240.79      226.46      8.80 o
  -6  -1   4       32.71       35.26      3.50 o
  -5  -1   4      403.97      411.48      9.90 o
  -4  -1   4       32.83       34.91      2.82 o
  -3  -1   4      393.96      409.50     14.83 o
  -2  -1   4      691.31      695.72     13.66 o
  -1  -1   4     1916.97     1998.77      9.63 o
   0  -1   4     2001.41     2066.99     65.26 o
   1  -1   4      744.52      890.84     46.55 o
   2  -1   4      276.09      308.12      3.07 o
   3  -1   4       80.51       89.05      1.95 o
   4  -1   4     1263.46     1332.16     16.83 o
   5  -1   4       54.52       56.87      2.08 o
   6  -1   4      182.87      187.81      6.27 o
   7  -1   4       94.05       98.26      5.07 o
   8  -1   4       14.76       12.16      2.54 o
  -7   0   4       88.65       92.37      5.78 o
  -6   0   4        1.90        3.05      1.59 o
  -5   0   4      236.86      245.41      7.72 o
  -4   0   4      171.98      162.85      5.77 o
  -3   0   4     1327.21     1292.93     63.97 o
  -2   0   4      827.17      822.93      8.20 o
  -1   0   4     1175.18     1309.26     11.59 o
   0   0   4      189.12      167.69      3.69 o
   1   0   4      135.85      141.21      3.07 o
   2   0   4      321.03      367.81      4.81 o
   3   0   4      222.97      230.34      3.25 o
   4   0   4      230.68      224.24      3.59 o
   5   0   4      394.05      387.60      7.40 o
   6   0   4        4.51        2.39      0.78 o
   7   0   4      146.37      149.64      6.18 o
  -7   1   4       39.43       40.54      4.04 o
  -6   1   4      188.42      173.25      7.18 o
  -5   1   4      343.43      351.57      9.30 o
  -4   1   4      391.21      380.23      5.76 o
  -3   1   4      349.70      352.86      9.75 o
  -2   1   4      696.78      687.02     17.74 o
  -1   1   4       25.09       57.83      2.63 o
   1   1   4       52.62       55.56      2.20 o
   2   1   4      448.91      466.36      6.24 o
   3   1   4      323.25      295.09      9.20 o
   4   1   4      690.40      622.92     16.53 o
   5   1   4      404.28      377.19      5.20 o
   6   1   4       39.65       44.53      2.06 o
   7   1   4      413.11      424.27     10.09 o
   8   1   4      177.06      195.74      7.06 o
  -6   2   4      101.42      108.66      5.85 o
  -5   2   4      168.65      169.17      4.47 o
  -4   2   4      516.54      518.67      7.14 o
  -3   2   4       74.97       86.00      2.77 o
  -2   2   4        2.30        1.93      0.62 o
  -1   2   4       11.63       11.31      1.36 o
   0   2   4      328.81      384.37      6.52 o
   1   2   4       36.96       28.89      1.79 o
   2   2   4     2609.94     2601.31     16.32 o
   3   2   4      145.86      135.84      3.99 o
   4   2   4      363.83      328.42     11.47 o
   5   2   4      783.09      782.14     27.53 o
   6   2   4      471.21      506.38     17.69 o
   7   2   4        0.83        0.38      1.03 o
   8   2   4       14.70       14.83      2.60 o
   9   2   4       18.96       20.65      3.31 o
  -6   3   4       83.71       91.59      5.56 o
  -5   3   4        1.37        0.90      0.91 o
  -4   3   4       22.70       20.55      1.81 o
  -3   3   4      100.39      104.20      3.23 o
  -2   3   4       12.12       13.36      1.35 o
  -1   3   4      297.99      294.32      9.90 o
   0   3   4      533.06      568.13      8.57 o
   1   3   4       51.55       40.42      2.32 o
   2   3   4     2173.55     2024.03     15.80 o
   3   3   4     1154.76     1070.85     11.97 o
   4   3   4      949.17     1014.61     54.56 o
   5   3   4       43.80       38.96      2.72 o
   6   3   4       11.11       10.84      1.95 o
   7   3   4       24.55       25.58      2.72 o
   8   3   4      135.30      133.73      6.29 o
  -5   4   4       60.97       56.41      3.00 o
  -4   4   4        3.60        3.23      1.57 o
  -3   4   4      560.31      556.50     17.75 o
  -2   4   4       15.56       22.57      1.63 o
  -1   4   4       90.71       76.90      2.62 o
   0   4   4     1456.99     1400.96     39.17 o
   1   4   4      893.15      868.53     11.17 o
   3   4   4      542.57      517.88      8.99 o
   4   4   4        1.50        1.13      0.87 o
   5   4   4      291.48      290.75     16.65 o
   6   4   4       68.27       65.68      3.99 o
   7   4   4       32.52       33.89      3.19 o
   8   4   4      107.90      116.64      6.10 o
  -5   5   4      338.65      321.64     19.55 o
  -4   5   4       10.72       11.72      1.68 o
  -3   5   4        7.04        7.09      1.34 o
  -2   5   4      520.21      513.67      7.40 o
  -1   5   4      128.26      128.89      4.89 o
   0   5   4      889.28      928.73     14.97 o
   1   5   4      423.03      446.82      8.66 o
   2   5   4      241.39      240.71      6.45 o
   3   5   4      670.91      673.43     10.99 o
   4   5   4       27.93       27.49      2.51 o
   5   5   4       75.16       81.52      4.32 o
   6   5   4      139.94      145.67      6.10 o
   7   5   4      575.81      598.69     13.03 o
   8   5   4       34.84       39.13      3.92 o
  -4   6   4      171.87      179.60      8.66 o
  -3   6   4        5.44        7.94      1.49 o
  -2   6   4      306.59      331.42      9.27 o
  -1   6   4       51.85       58.60      2.68 o
   0   6   4      957.52      963.67      9.88 o
   1   6   4      333.64      340.02      8.14 o
   2   6   4      196.63      172.05      5.85 o
   3   6   4       67.94       74.64      4.06 o
   4   6   4      259.93      257.66      7.60 o
   5   6   4      605.20      561.23     11.71 o
   6   6   4      113.90      120.82      5.85 o
   7   6   4      105.13      103.47      5.78 o
   8   6   4        1.21        0.98      1.57 o
  -3   7   4       30.23       33.66      3.82 o
  -2   7   4      522.33      507.34     16.24 o
  -1   7   4      135.92      132.87      4.16 o
   0   7   4      329.43      301.59      5.98 o
   1   7   4      115.49      121.36      5.26 o
   2   7   4      168.46      184.68      6.48 o
   3   7   4      451.16      422.84      9.95 o
   4   7   4      216.58      197.80      7.09 o
   5   7   4       26.97       29.50      3.17 o
   6   7   4       28.62       32.48      3.40 o
   7   7   4       35.85       32.77      3.64 o
  -2   8   4      160.69      137.97      7.04 o
  -1   8   4      150.92      141.71      7.25 o
   0   8   4       20.70       21.82      2.04 o
   1   8   4      364.51      357.72      9.50 o
   2   8   4       96.50       97.15      5.12 o
   3   8   4       40.11       40.45      3.48 o
   4   8   4       44.08       43.29      3.76 o
   5   8   4      154.74      139.50      6.60 o
   6   8   4        3.46        3.31      1.85 o
   0   9   4       37.58       45.80      4.27 o
   1   9   4       61.72       74.17      4.74 o
   2   9   4       68.74       81.50      5.05 o
   3   9   4      132.06      135.27      6.50 o
   4   9   4        1.33        1.55      1.57 o
  -3  -8   5       34.71       33.22      3.76 o
  -2  -8   5      207.06      194.45      8.14 o
  -1  -8   5      185.25      199.42      8.08 o
   0  -8   5       91.72      110.02      6.10 o
   1  -8   5      245.72      295.87      9.58 o
   2  -8   5       54.57       60.61      3.20 o
  -4  -7   5      207.47      191.79      8.03 o
  -3  -7   5       43.55       41.97      3.87 o
  -2  -7   5      427.03      399.13     10.84 o
  -1  -7   5      213.87      234.28      8.19 o
   0  -7   5      477.36      479.66     11.50 o
   1  -7   5      464.28      466.33     32.64 o
   2  -7   5       27.59       35.35      3.25 o
   3  -7   5        0.75        1.06      1.05 o
   4  -7   5       64.50       63.75      4.84 o
  -5  -6   5       66.83       66.47      6.05 o
  -4  -6   5      422.16      387.68     10.63 o
  -3  -6   5      130.12      131.12      6.08 o
  -2  -6   5     1167.05     1079.72     16.60 o
  -1  -6   5      608.85      551.58     11.64 o
   0  -6   5        3.45        2.11      1.32 o
   1  -6   5        1.80        2.36      0.93 o
   2  -6   5      121.55      122.55      8.79 o
   3  -6   5        3.15        3.98      1.27 o
   4  -6   5       24.34       28.35      3.27 o
   5  -6   5       17.01       20.66      3.41 o
  -6  -5   5      105.11      107.10      5.84 o
  -5  -5   5      194.93      222.17      8.71 o
  -4  -5   5      767.00      761.39     39.80 o
  -3  -5   5      508.29      469.04     23.22 o
  -2  -5   5        7.09       15.85      2.49 o
  -1  -5   5       98.69      110.91      4.98 o
   0  -5   5       28.97       38.40      1.99 o
   1  -5   5        1.68        1.40      0.74 o
   2  -5   5        1.79        2.12      0.87 o
   3  -5   5       49.69       52.44      3.68 o
   4  -5   5      229.54      231.94      7.79 o
   5  -5   5       62.56       69.93      4.72 o
   6  -5   5       24.30       25.54      3.68 o
  -6  -4   5      242.56      268.79      9.32 o
  -5  -4   5      131.82      132.02      4.49 o
  -4  -4   5       78.55       81.70      3.14 o
  -3  -4   5      154.45      165.43     11.35 o
  -2  -4   5        7.54       10.81      1.28 o
  -1  -4   5       65.97       78.52      2.38 o
   0  -4   5        1.95        2.14      0.68 o
   1  -4   5      202.03      199.23      9.91 o
   2  -4   5      147.02      140.51      5.04 o
   3  -4   5      419.58      403.29      9.01 o
   4  -4   5        1.21        1.05      1.15 o
   5  -4   5      535.87      496.85     11.43 o
   6  -4   5      152.12      130.93      6.38 o
   7  -4   5       25.15       25.04      3.82 o
  -6  -3   5      182.31      182.48      7.67 o
  -5  -3   5        8.83        6.92      1.93 o
  -4  -3   5       70.47       72.33      2.85 o
  -3  -3   5       12.62       17.86      1.51 o
  -2  -3   5      495.63      515.39     24.95 o
  -1  -3   5      368.68      371.73     13.67 o
   0  -3   5      203.11      189.10      6.83 o
   1  -3   5      338.33      267.33      5.96 o
   2  -3   5        1.35        5.71      1.34 o
   4  -3   5      228.29      211.39      6.64 o
   5  -3   5       92.81       87.46      4.72 o
   6  -3   5       41.39       43.54      3.66 o
   7  -3   5       48.52       45.42      4.02 o
  -6  -2   5       34.10       31.55      3.47 o
  -5  -2   5       27.57       28.89      3.05 o
  -4  -2   5     1216.99     1221.03     59.92 o
  -3  -2   5      583.45      594.29     28.86 o
  -2  -2   5      257.74      256.45      8.49 o
  -1  -2   5       46.86       27.21      1.08 o
   0  -2   5      187.02      142.77     10.90 o
   1  -2   5      792.60      779.18     42.64 o
   2  -2   5      360.29      372.79      8.57 o
   3  -2   5      176.54      184.02      5.44 o
   4  -2   5      200.38      199.42      6.10 o
   5  -2   5       52.97       55.54      3.68 o
   6  -2   5      323.83      322.05      8.87 o
   7  -2   5       34.14       35.44      3.45 o
   8  -2   5      132.74      129.83      6.64 o
  -6  -1   5      682.70      676.44     14.48 o
  -5  -1   5      735.95      727.35     13.78 o
  -4  -1   5       16.35       19.69      2.37 o
  -3  -1   5      202.28      188.18     10.45 o
  -2  -1   5      325.75      303.77      8.82 o
  -1  -1   5      611.83      591.91      6.96 o
   0  -1   5      242.16      257.11     11.78 o
   1  -1   5      559.06      616.63     28.35 o
   2  -1   5       78.86       98.88      3.61 o
   3  -1   5      572.96      614.62      5.17 o
   4  -1   5      939.35      943.04     22.31 o
   5  -1   5       33.00       38.76      2.93 o
   6  -1   5      496.92      507.11     10.58 o
   7  -1   5      203.74      220.59      7.54 o
   8  -1   5      221.24      230.03      8.28 o
  -6   0   5       10.59        9.01      2.37 o
  -5   0   5      300.85      312.72      9.18 o
  -4   0   5      227.76      221.07      7.07 o
  -3   0   5      564.54      532.20      9.95 o
  -2   0   5      192.49      183.44      3.25 o
  -1   0   5      860.94      903.44     10.61 o
   0   0   5       19.55       27.86      1.81 o
   1   0   5     3724.52     4158.44     18.78 o
   2   0   5      345.26      345.34     16.11 o
   3   0   5      151.03      187.04      9.97 o
   4   0   5      603.36      587.47      5.97 o
   5   0   5      578.62      560.04     11.30 o
   6   0   5      221.82      223.86      4.45 o
   7   0   5      115.62      126.82      5.52 o
   8   0   5       24.57       25.68      3.05 o
  -6   1   5      179.60      175.23      7.56 o
  -5   1   5      217.91      220.52      7.81 o
  -4   1   5      390.44      353.20      9.04 o
  -3   1   5      206.75      198.18      6.25 o
  -2   1   5      122.62      119.59      4.48 o
  -1   1   5     3069.33     3380.72     21.43 o
   1   1   5       98.66      136.10      3.78 o
   2   1   5      275.45      266.96      5.16 o
   3   1   5      662.05      608.63      5.95 o
   4   1   5      324.12      290.47      6.04 o
   5   1   5      241.03      233.10      4.25 o
   6   1   5       32.96       32.86      1.88 o
   7   1   5      181.91      188.39      4.49 o
  -6   2   5      353.69      358.12     10.91 o
  -5   2   5       38.18       34.08      3.36 o
  -4   2   5      527.62      509.36      9.92 o
  -3   2   5      550.12      579.78     18.61 o
  -2   2   5      110.43      140.96      5.04 o
  -1   2   5        4.10        7.46      1.41 o
   0   2   5      139.00      147.03      4.46 o
   1   2   5      120.99       97.65      3.48 o
   2   2   5      858.11      822.23      9.90 o
   3   2   5       23.97       14.32      1.48 o
   4   2   5      152.87      145.69      5.88 o
   5   2   5      397.35      414.74      9.38 o
   6   2   5       54.25       53.61      2.33 o
   7   2   5       51.78       46.91      3.62 o
   8   2   5      169.22      173.74      6.85 o
  -5   3   5       93.19       92.41      3.84 o
  -4   3   5       61.24       61.98      2.88 o
  -3   3   5       34.25       35.90      2.11 o
  -2   3   5       31.21       35.37      1.96 o
  -1   3   5      114.64      106.43      4.34 o
   0   3   5      398.45      362.67      7.42 o
   1   3   5       32.62       16.92      1.71 o
   3   3   5      195.51      184.22      5.26 o
   4   3   5      208.67      193.75      3.89 o
   5   3   5       23.80       29.39      1.81 o
   6   3   5      583.59      608.97     26.72 o
   7   3   5       27.65       26.95      2.79 o
   8   3   5       86.01       95.56      5.35 o
  -5   4   5       44.56       37.24      2.65 o
  -4   4   5        1.85        1.91      0.99 o
  -3   4   5      128.76      117.78      3.83 o
  -2   4   5       15.91       14.43      1.62 o
  -1   4   5      765.50      719.41     16.05 o
   0   4   5       47.48       34.79      2.60 o
   1   4   5       94.30       85.86      3.83 o
   2   4   5       52.15       43.36      2.77 o
   3   4   5       73.65       82.60      3.83 o
   4   4   5      413.61      446.31      9.08 o
   5   4   5      170.66      185.92     12.89 o
   6   4   5      289.20      284.44      8.14 o
   7   4   5       36.71       38.80      3.47 o
   8   4   5       63.06       69.85      4.84 o
  -4   5   5        2.11        2.00      1.07 o
  -3   5   5     1142.20     1141.08     37.79 o
  -2   5   5       28.03       29.47      4.56 o
  -1   5   5       23.59       22.99      3.13 o
   0   5   5       12.38       17.39      2.16 o
   1   5   5       65.12       72.11      3.80 o
   2   5   5       38.27       48.52      3.14 o
   3   5   5      380.86      391.39      8.75 o
   4   5   5      334.66      348.17      8.54 o
   5   5   5      116.82      112.43      5.16 o
   6   5   5      255.30      257.85      8.15 o
   7   5   5      180.19      181.19      7.30 o
   8   5   5       40.96       47.70      4.27 o
  -4   6   5       62.67       69.70      3.60 o
  -3   6   5        0.77        1.52      1.07 o
  -2   6   5       71.34       74.79      6.33 o
  -1   6   5        1.18        3.08      1.03 o
   0   6   5       18.70       25.11      2.67 o
   1   6   5      101.73       99.60      4.70 o
   2   6   5      228.39      233.50      7.11 o
   3   6   5      117.84      111.22      5.05 o
   4   6   5      958.05      863.04     14.22 o
   5   6   5      181.61      194.07      7.09 o
   6   6   5       78.31       76.87      4.81 o
   7   6   5      436.44      428.07     11.60 o
  -3   7   5        1.69        1.68      1.19 o
  -2   7   5       36.89       36.56      2.56 o
  -1   7   5        7.61        5.73      1.35 o
   0   7   5       64.69       53.61      3.87 o
   1   7   5       88.51       82.48      4.63 o
   2   7   5     1255.78     1157.22     16.73 o
   3   7   5       74.69       83.54      4.70 o
   4   7   5      258.12      258.83      8.31 o
   5   7   5      312.80      289.00      9.09 o
   6   7   5      139.03      119.13      6.20 o
   7   7   5       85.23       84.74      5.56 o
  -1   8   5      119.43      112.73      4.30 o
   0   8   5      442.39      411.27     10.73 o
   1   8   5       85.29      102.22      5.42 o
   2   8   5      178.42      207.10      7.60 o
   3   8   5      170.55      161.77      6.83 o
   4   8   5      215.86      198.95      7.79 o
   5   8   5      111.82      110.82      6.05 o
   6   8   5        3.10        0.66      1.43 o
   1   9   5      102.88      120.02      6.25 o
   2   9   5      147.55      151.04      6.97 o
   3   9   5      137.47      146.09      6.92 o
   4   9   5        0.71        1.27      1.52 o
  -1  -8   6       98.01      114.67      6.48 o
   0  -8   6       41.21       54.99      4.69 o
   1  -8   6      145.95      157.31      7.39 o
  -3  -7   6       46.49       59.95      4.79 o
  -2  -7   6       97.68      109.53      6.05 o
  -1  -7   6      130.33      137.53      6.66 o
   0  -7   6      159.75      173.23      7.30 o
   1  -7   6      162.91      170.55      7.23 o
   2  -7   6      326.39      333.83     19.98 o
   3  -7   6      207.86      218.18     16.12 o
  -4  -6   6      136.82      134.59      6.67 o
  -3  -6   6       90.19       91.52      5.35 o
  -2  -6   6      359.15      338.90      9.77 o
  -1  -6   6      115.17      126.43      5.94 o
   0  -6   6      513.28      491.56     11.39 o
   1  -6   6      287.53      291.61      5.85 o
   2  -6   6      263.37      265.63     20.43 o
   3  -6   6       44.79       51.48      2.80 o
   4  -6   6       39.24       52.37      5.58 o
   5  -6   6       17.21       23.03      3.61 o
  -5  -5   6      234.64      249.95     17.92 o
  -4  -5   6      278.36      282.13     17.09 o
  -3  -5   6      144.92      149.38      6.32 o
  -2  -5   6      212.43      215.88      7.40 o
  -1  -5   6      441.34      436.57     10.21 o
   0  -5   6      490.18      519.52     10.99 o
   1  -5   6       35.47       38.23      4.22 o
   2  -5   6      146.61      163.46     14.48 o
   3  -5   6       15.87       19.16      2.77 o
   4  -5   6       77.44       77.25      4.83 o
   5  -5   6       47.17       44.51      4.06 o
   6  -5   6       57.17       57.06      4.79 o
  -5  -4   6      192.80      210.24      7.91 o
  -4  -4   6       25.18       26.38      2.04 o
  -3  -4   6      428.28      440.81     35.01 o
  -2  -4   6      126.16      128.13      3.89 o
  -1  -4   6      131.82      140.32      5.49 o
   0  -4   6       50.38       49.36      3.93 o
   1  -4   6       74.05       70.27      6.97 o
   2  -4   6      586.50      546.28     10.14 o
   3  -4   6      296.04      279.25      7.79 o
   4  -4   6        0.93       -0.23      0.98 o
   5  -4   6       17.31       13.99      2.58 o
   6  -4   6       30.53       25.18      3.57 o
  -6  -3   6       48.38       50.05      4.46 o
  -5  -3   6       86.94       84.81      5.14 o
  -4  -3   6       28.50       32.35      2.12 o
  -3  -3   6      104.18      115.71      6.95 o
  -2  -3   6        4.24        4.82      0.94 o
  -1  -3   6       23.75       22.46      1.15 o
   0  -3   6     2676.13     2599.08    138.15 o
   1  -3   6      624.34      566.21      9.20 o
   2  -3   6        8.84       12.65      1.97 o
   3  -3   6      355.30      342.98      8.19 o
   4  -3   6        5.07        3.90      1.41 o
   5  -3   6      155.25      141.47      6.08 o
   6  -3   6       19.52       17.72      2.89 o
   7  -3   6       35.41       35.59      3.83 o
  -6  -2   6       42.25       42.55      4.16 o
  -5  -2   6       24.52       25.35      3.17 o
  -4  -2   6       29.56       32.91      3.17 o
  -3  -2   6       28.82       30.97      1.88 o
  -2  -2   6     3972.82     4076.30    164.62 o
  -1  -2   6      264.69      255.57      8.28 o
   0  -2   6      320.27      330.79     13.41 o
   1  -2   6      557.69      579.64     30.24 o
   2  -2   6       63.12       56.52      3.07 o
   3  -2   6       71.32       75.39      3.75 o
   4  -2   6       17.89       19.60      2.25 o
   5  -2   6       25.95       25.11      2.63 o
   6  -2   6       92.05       95.79      5.17 o
   7  -2   6      339.37      334.42      9.98 o
   8  -2   6        4.69        7.77      2.47 o
  -6  -1   6       40.72       43.40      4.27 o
  -5  -1   6       24.68       21.31      3.22 o
  -4  -1   6     1457.70     1484.95     18.97 o
  -3  -1   6      181.67      181.54      6.17 o
  -2  -1   6      742.01      759.00      7.52 o
  -1  -1   6      409.51      402.84      5.79 o
   0  -1   6      412.13      411.61     20.12 o
   1  -1   6       44.09       59.66      4.21 o
   2  -1   6        8.02       11.18      0.91 o
   3  -1   6       20.82       19.35      1.78 o
   5  -1   6      554.26      562.12     10.87 o
   6  -1   6       99.33       99.50      5.05 o
   7  -1   6       14.53       13.64      2.65 o
   8  -1   6      249.44      255.81      8.96 o
  -6   0   6      136.44      129.83      6.85 o
  -5   0   6      227.03      216.94      8.07 o
  -4   0   6      193.71      190.31      6.97 o
  -3   0   6      403.90      382.58      9.01 o
  -2   0   6      321.38      315.00      4.63 o
  -1   0   6      212.70      220.53      5.77 o
   0   0   6        1.34        1.97      0.82 o
   1   0   6      495.17      519.12      7.44 o
   2   0   6      431.98      432.80     10.45 o
   3   0   6     1138.64     1184.87     16.45 o
   4   0   6      319.10      304.72      4.53 o
   5   0   6      158.77      143.98      3.39 o
   6   0   6      291.86      286.15      8.01 o
   7   0   6      123.10      133.51      5.87 o
   8   0   6       93.30       97.41      5.47 o
  -6   1   6       25.73       30.07      3.61 o
  -5   1   6      188.89      184.73      7.54 o
  -4   1   6      121.65      122.92      5.75 o
  -3   1   6      119.05      115.55      5.14 o
  -2   1   6      111.14      101.64      4.46 o
  -1   1   6      967.77     1026.09     12.84 o
   0   1   6      171.19      183.20      5.10 o
   1   1   6     1508.02     1731.95     14.63 o
   2   1   6      497.05      503.12      7.68 o
   3   1   6      842.30      777.11      7.22 o
   4   1   6      173.35      170.99      4.98 o
   5   1   6      325.10      317.73      5.15 o
   6   1   6       14.20       14.66      1.55 o
   7   1   6       25.47       28.14      2.93 o
   8   1   6       77.50       71.99      4.53 o
  -5   2   6        8.86        8.61      2.26 o
  -4   2   6      456.16      439.27     10.89 o
  -3   2   6      298.58      299.37      8.38 o
  -2   2   6      341.68      345.85      8.40 o
  -1   2   6      528.98      609.99     10.38 o
   0   2   6      888.09      941.53     12.11 o
   1   2   6      812.59      797.79     10.68 o
   2   2   6      493.16      495.16      8.28 o
   3   2   6      153.34      150.58      4.63 o
   4   2   6        9.00        6.26      0.97 o
   5   2   6      254.57      248.62      7.00 o
   6   2   6       19.38       19.93      1.60 o
   7   2   6        5.01        4.86      1.12 o
   8   2   6        1.34        0.64      1.20 o
  -5   3   6       68.38       60.93      4.69 o
  -4   3   6      328.69      310.78      9.43 o
  -3   3   6      119.04      123.40      5.64 o
  -2   3   6      621.07      616.35     11.59 o
  -1   3   6      374.76      376.95      8.59 o
   0   3   6      780.61      775.35     11.66 o
   1   3   6       14.17       18.40      1.97 o
   2   3   6      294.33      273.41      6.62 o
   3   3   6      793.56      756.46     11.08 o
   4   3   6        6.09        7.03      1.12 o
   5   3   6       39.11       39.31      2.05 o
   6   3   6       79.72       80.49      2.98 o
   7   3   6       34.90       28.56      6.22 o
   8   3   6      203.85      221.25      7.96 o
  -4   4   6      144.62      135.86      4.57 o
  -2   4   6      203.35      190.98      6.79 o
  -1   4   6       43.26       47.58      3.36 o
   0   4   6      490.02      481.89      9.74 o
   1   4   6     1783.88     1761.20     18.05 o
   2   4   6       77.43       83.23      3.99 o
   3   4   6       11.84       12.02      1.99 o
   4   4   6       38.56       34.43      2.81 o
   5   4   6       10.84       12.54      1.46 o
   6   4   6      316.86      332.03     16.09 o
   7   4   6       48.74       54.79      4.09 o
   8   4   6       57.73       60.14      4.55 o
  -4   5   6       20.98       23.89      2.58 o
  -3   5   6       20.75       19.11      2.16 o
  -2   5   6      231.02      237.12      7.89 o
  -1   5   6     1669.54     1627.71     19.57 o
   0   5   6       21.94       22.00      2.47 o
   1   5   6       98.92       96.05      4.60 o
   2   5   6       12.99       10.26      1.95 o
   3   5   6       98.46      107.71      4.86 o
   4   5   6       46.33       55.02      3.64 o
   5   5   6       28.12       33.24      3.10 o
   6   5   6      101.77      108.28      5.45 o
   7   5   6      246.95      257.16      8.75 o
   8   5   6      159.76      170.86      7.65 o
  -3   6   6      571.32      548.82     25.28 o
  -2   6   6       27.33       26.10      2.20 o
  -1   6   6       87.22       85.23      4.88 o
   0   6   6        7.02        7.37      1.85 o
   1   6   6      157.33      161.92      6.27 o
   2   6   6       14.92       10.94      2.14 o
   3   6   6        5.28        7.16      1.79 o
   4   6   6      119.25      129.87      5.80 o
   5   6   6      322.21      301.46      9.01 o
   6   6   6      305.52      284.49      9.15 o
   7   6   6       30.28       30.07      3.43 o
  -2   7   6       97.21       83.52      4.28 o
  -1   7   6       55.27       50.02      4.04 o
   0   7   6        1.20        1.83      1.36 o
   1   7   6        3.92        5.73      1.83 o
   2   7   6      131.77      139.75      6.17 o
   3   7   6      118.69      110.06      5.56 o
   4   7   6      548.71      489.59     11.73 o
   5   7   6       36.26       36.26      3.57 o
   6   7   6       72.95       68.80      4.88 o
   7   7   6      167.80      152.24      7.42 o
   0   8   6       77.22       84.41      5.31 o
   1   8   6       76.16       78.42      5.00 o
   2   8   6      357.49      348.61     10.23 o
   3   8   6       26.35       34.72      3.52 o
   4   8   6      156.69      151.91      7.00 o
   5   8   6      108.94       96.90      5.85 o
  -2  -7   7       48.69       50.65      4.51 o
  -1  -7   7      121.16      127.53      6.64 o
   0  -7   7        3.64        4.41      1.83 o
   1  -7   7       87.31       75.82      5.24 o
   2  -7   7       27.89       27.95      3.45 o
   3  -7   7        3.38        2.61      1.30 o
  -3  -6   7       28.56       23.85      3.54 o
  -2  -6   7       34.57       31.95      3.52 o
  -1  -6   7      139.77      138.42      6.57 o
   0  -6   7       28.89       27.72      3.24 o
   1  -6   7        1.01        2.02      1.60 o
   2  -6   7      475.91      494.30     18.82 o
   3  -6   7      366.48      403.32     31.78 o
   4  -6   7      158.99      190.96     18.69 o
  -4  -5   7       81.98       71.03      4.90 o
  -3  -5   7      196.44      197.92      7.61 o
  -2  -5   7       16.66       18.57      2.96 o
  -1  -5   7       62.06       69.86      4.48 o
   0  -5   7      502.55      530.69     11.71 o
   1  -5   7      151.75      161.45      5.98 o
   2  -5   7      559.53      592.41     39.83 o
   3  -5   7      232.56      238.95      7.93 o
   4  -5   7       51.68       57.70      4.29 o
   5  -5   7       51.47       57.88      4.65 o
  -5  -4   7      226.39      248.08      9.01 o
  -4  -4   7        3.24        2.18      1.08 o
  -3  -4   7      517.77      482.69     15.32 o
  -2  -4   7       99.03      103.91      5.19 o
  -1  -4   7      144.11      152.36      6.05 o
   0  -4   7      398.86      415.59      9.79 o
   1  -4   7      352.71      348.22     26.73 o
   2  -4   7       23.11       24.44      2.58 o
   3  -4   7      152.06      160.79      6.24 o
   4  -4   7      436.85      424.78     10.58 o
   5  -4   7        1.02        1.08      1.46 o
   6  -4   7       51.05       40.00      4.04 o
  -5  -3   7      522.49      508.51     12.70 o
  -4  -3   7       14.68       16.62      2.77 o
  -3  -3   7      191.73      195.31     12.54 o
  -2  -3   7       74.64       80.34      3.20 o
  -1  -3   7      468.78      474.74      9.86 o
   0  -3   7        8.25       10.14      1.27 o
   1  -3   7      128.61      113.91      4.51 o
   2  -3   7      760.92      772.44     12.11 o
   3  -3   7      215.38      219.64      6.92 o
   4  -3   7       87.56       84.08      4.65 o
   5  -3   7       53.83       53.35      3.97 o
   6  -3   7        7.82        7.72      2.16 o
   7  -3   7       51.72       47.53      4.34 o
  -5  -2   7       76.93       77.25      5.26 o
  -4  -2   7       52.58       49.78      3.87 o
  -3  -2   7      355.91      387.09      9.39 o
  -2  -2   7        1.63        2.57      0.87 o
  -1  -2   7       41.90       40.72      1.57 o
   0  -2   7     1164.11     1207.80     75.78 o
   1  -2   7      493.80      509.14      9.06 o
   2  -2   7      329.70      353.74      7.94 o
   3  -2   7      109.89      117.74      4.95 o
   4  -2   7       51.15       51.29      3.61 o
   5  -2   7       34.72       33.45      3.19 o
   6  -2   7       28.45       31.69      3.35 o
   7  -2   7      107.65      117.25      6.25 o
  -5  -1   7      280.62      282.14      9.56 o
  -4  -1   7       11.68       14.34      2.67 o
  -3  -1   7      184.05      182.40      6.57 o
  -2  -1   7      867.00      905.84      8.81 o
  -1  -1   7      197.14      210.65      4.15 o
   0  -1   7      672.87      735.31     34.00 o
   1  -1   7       53.48       65.09      3.17 o
   2  -1   7      205.48      224.70     10.85 o
   3  -1   7        2.72        3.00      1.12 o
   4  -1   7      386.55      379.74      8.87 o
   5  -1   7       80.80       74.69      4.29 o
   6  -1   7       19.42       27.65      2.94 o
   7  -1   7      367.86      372.35     10.40 o
   8  -1   7       62.67       74.69      5.26 o
  -5   0   7        5.25        2.00      1.62 o
  -4   0   7      194.25      188.98      7.33 o
  -3   0   7      108.89      101.97      5.07 o
  -2   0   7      223.83      231.28      6.92 o
  -1   0   7       90.83      104.84      2.95 o
   1   0   7       19.93       15.78      1.62 o
   2   0   7      949.98      932.38     24.40 o
   3   0   7       43.48       30.47      1.57 o
   4   0   7      169.61      154.45      3.44 o
   5   0   7      885.93      911.56     14.06 o
   6   0   7      264.77      260.17      8.03 o
   7   0   7       66.05       75.02      4.76 o
   8   0   7       88.94       88.24      5.45 o
  -5   1   7       84.39       80.81      5.45 o
  -4   1   7       32.89       31.22      3.40 o
  -3   1   7       77.19       72.25      4.41 o
  -2   1   7       63.63       54.58      3.59 o
  -1   1   7      315.04      308.41      7.63 o
   0   1   7      427.63      416.05      8.28 o
   1   1   7      151.19      150.46      4.74 o
   2   1   7      431.13      420.72      7.61 o
   3   1   7     1649.70     1687.18     25.87 o
   4   1   7      448.51      453.16      8.05 o
   5   1   7      645.01      650.43     11.19 o
   6   1   7       34.12       38.61      3.28 o
   7   1   7        3.78        4.39      1.62 o
   8   1   7      148.39      140.96      6.46 o
  -5   2   7       12.66        8.64      2.47 o
  -4   2   7       61.16       58.17      4.37 o
  -3   2   7      169.76      169.59      6.79 o
  -2   2   7      133.00      131.40      5.59 o
   0   2   7      837.80      807.67     12.09 o
   1   2   7     1009.66     1042.28     13.15 o
   2   2   7      918.47      953.34     12.28 o
   3   2   7     1355.93     1344.96     14.55 o
   4   2   7        7.18       10.03      1.71 o
   5   2   7       38.60       35.39      1.99 o
   6   2   7      237.53      242.79      5.11 o
   7   2   7       95.15       97.09      3.52 o
   8   2   7        5.16        3.62      1.69 o
  -4   3   7       61.89       61.52      4.62 o
  -3   3   7       75.50       76.94      4.84 o
  -1   3   7      260.17      250.69      7.49 o
   0   3   7     1306.72     1295.60     16.10 o
   1   3   7      514.35      509.99      9.79 o
   2   3   7      204.65      209.24      6.20 o
   3   3   7        5.40        5.56      1.41 o
   4   3   7      444.27      445.89     22.74 o
   5   3   7      240.20      248.97      5.09 o
   6   3   7        0.82        1.18      0.79 o
   7   3   7       20.11       24.40      1.95 o
   8   3   7       28.52       32.72      3.31 o
  -3   4   7      179.45      184.29      7.51 o
  -2   4   7      583.32      570.48     12.35 o
  -1   4   7      109.83      109.15      5.24 o
   0   4   7      439.17      437.48      9.91 o
   1   4   7       40.18       43.90      3.19 o
   2   4   7      396.52      407.34      9.15 o
   3   4   7      569.94      572.50     10.85 o
   4   4   7       40.27       38.17      3.05 o
   5   4   7       18.63       24.24      2.71 o
   6   4   7      154.24      168.85      9.81 o
   7   4   7       40.34       47.08      3.82 o
   8   4   7       13.98       18.38      3.14 o
  -3   5   7       91.53       99.99      5.91 o
  -2   5   7      229.70      236.30      8.35 o
  -1   5   7       42.43       43.35      3.68 o
   0   5   7       77.77       77.74      4.53 o
   1   5   7      831.73      792.44     13.64 o
   2   5   7       44.51       45.89      3.41 o
   3   5   7      237.66      244.31      7.56 o
   4   5   7      188.76      188.14      6.79 o
   5   5   7       52.63       57.32      3.99 o
   6   5   7        1.17        1.93      0.95 o
   7   5   7       69.16       69.25      4.84 o
  -2   6   7       17.04       20.89      3.36 o
  -1   6   7      321.84      284.32      9.20 o
   0   6   7       38.61       42.41      3.64 o
   1   6   7      475.56      451.33     10.91 o
   2   6   7      100.41       98.58      5.16 o
   3   6   7      102.70      100.63      5.23 o
   4   6   7        2.50        4.04      1.59 o
   5   6   7      156.13      156.04      6.74 o
   6   6   7        7.33        6.46      2.02 o
   7   6   7       52.64       56.87      4.65 o
  -1   7   7      182.71      167.62      7.46 o
   0   7   7       50.71       46.00      3.99 o
   1   7   7       38.01       37.98      3.59 o
   2   7   7      116.01      124.26      6.12 o
   3   7   7      128.92      137.46      6.41 o
   4   7   7        1.26        1.57      1.38 o
   5   7   7       61.49       53.71      4.32 o
   6   7   7       61.88       46.31      4.23 o
   1   8   7       84.56       88.72      5.56 o
   2   8   7       65.32       78.89      5.28 o
   3   8   7       46.13       44.27      4.04 o
   4   8   7       70.15       52.58      4.41 o
   5   8   7       67.98       62.01      4.88 o
  -2  -6   8      104.12       97.18      5.89 o
  -1  -6   8       36.75       21.46      3.41 o
   0  -6   8        7.93        4.77      1.90 o
   1  -6   8       15.27       16.45      3.05 o
   2  -6   8       29.27       30.33      4.19 o
   3  -6   8      107.51      121.43      5.34 o
  -3  -5   8        1.48        1.71      1.66 o
  -2  -5   8       19.08       14.62      2.87 o
  -1  -5   8       13.66       13.55      2.67 o
   0  -5   8      246.25      236.07      8.28 o
   1  -5   8      165.01      177.73      7.20 o
   2  -5   8      145.47      164.28      8.49 o
   3  -5   8      108.70      114.13      5.82 o
   4  -5   8      329.45      323.71     10.02 o
   5  -5   8      206.47      197.62      8.38 o
  -3  -4   8       90.23       81.26      5.00 o
  -2  -4   8      261.39      240.01      8.08 o
  -1  -4   8      382.59      385.82     10.00 o
   0  -4   8      252.98      264.84      8.28 o
   1  -4   8      139.16      139.80      9.50 o
   2  -4   8      423.74      418.02      9.77 o
   3  -4   8      470.45      460.30     10.82 o
   4  -4   8       20.38       24.13      3.36 o
   5  -4   8        6.85        8.71      2.35 o
   6  -4   8      333.56      309.21     10.44 o
  -4  -3   8       88.48       80.18      5.12 o
  -3  -3   8      538.92      539.02     31.84 o
  -2  -3   8      195.58      192.00      6.85 o
  -1  -3   8      340.45      353.83      9.08 o
   0  -3   8      324.30      325.02     22.23 o
   1  -3   8     1129.85     1063.08     14.30 o
   2  -3   8      406.12      385.16      9.09 o
   3  -3   8        6.85        7.07      1.81 o
   4  -3   8      505.93      502.38     11.46 o
   5  -3   8       61.83       63.31      4.55 o
   6  -3   8       74.96       74.46      5.10 o
  -4  -2   8      148.18      147.79      6.74 o
  -3  -2   8      339.00      341.25      9.32 o
  -2  -2   8      457.54      468.68     11.19 o
  -1  -2   8     1072.16     1156.48     10.71 o
   0  -2   8      476.25      449.97      8.85 o
   1  -2   8        1.75        3.35      1.25 o
   2  -2   8      251.43      257.82      7.28 o
   3  -2   8      107.48      118.87      5.28 o
   4  -2   8      196.01      183.53      6.74 o
   5  -2   8      118.80      120.32      5.85 o
   6  -2   8       44.95       55.11      4.29 o
   7  -2   8      139.83      148.86      7.16 o
  -4  -1   8      501.17      516.10     12.53 o
  -3  -1   8      340.04      352.84      9.63 o
  -2  -1   8        1.17        2.11      1.24 o
  -1  -1   8        3.74        6.32      1.09 o
   0  -1   8       94.76      108.52      4.48 o
   1  -1   8       21.39       29.24      2.21 o
   2  -1   8      336.64      319.42      7.93 o
   3  -1   8       25.01       24.76      2.53 o
   4  -1   8      306.68      308.46      8.47 o
   5  -1   8      177.11      171.26      6.71 o
   6  -1   8       38.48       40.33      3.68 o
   7  -1   8        3.34        4.76      1.99 o
  -4   0   8      176.45      179.50      7.58 o
  -3   0   8       60.57       61.45      4.27 o
  -2   0   8       40.95       41.74      3.40 o
  -1   0   8       11.20       11.08      1.97 o
   0   0   8      130.51      131.91      4.86 o
   1   0   8        1.26        1.63      0.98 o
   2   0   8      538.62      557.73     27.54 o
   3   0   8       50.43       43.61      3.69 o
   4   0   8      163.89      160.08      6.08 o
   5   0   8       30.79       28.52      2.87 o
   6   0   8      125.77      129.52      6.03 o
   7   0   8       87.66       82.79      5.10 o
   8   0   8       92.94       92.34      5.70 o
  -4   1   8       22.89       20.99      3.31 o
  -3   1   8       49.65       45.30      3.80 o
  -2   1   8        5.64        4.29      1.57 o
  -1   1   8      111.24      112.93      5.04 o
   0   1   8       28.40       39.46      2.89 o
   1   1   8       37.31       33.50      2.60 o
   2   1   8      141.33      133.04      4.69 o
   3   1   8      247.80      245.67      4.70 o
   4   1   8      260.69      263.33     10.68 o
   5   1   8      193.18      199.52      6.92 o
   6   1   8      169.99      170.93      6.69 o
   7   1   8      164.90      166.91      7.00 o
   8   1   8       68.09       66.17      4.88 o
  -4   2   8       29.45       25.52      3.66 o
  -3   2   8      232.77      220.34      8.17 o
  -2   2   8       84.66       68.64      4.39 o
  -1   2   8       54.01       55.25      3.73 o
   0   2   8       37.15       35.16      2.89 o
   1   2   8      453.63      452.74      9.32 o
   2   2   8      367.18      368.08      8.21 o
   3   2   8      431.35      449.19      8.97 o
   4   2   8       75.73       80.21      2.95 o
   5   2   8      579.52      592.03     10.81 o
   6   2   8      152.05      152.17      4.26 o
   7   2   8        0.88       -0.82      1.05 o
   8   2   8      122.73      126.57      6.36 o
  -2   3   8       40.95       42.23      3.66 o
  -1   3   8      196.35      200.01      7.14 o
   0   3   8      546.15      523.20     10.96 o
   1   3   8      258.74      243.95      7.27 o
   2   3   8      115.08      119.55      5.02 o
   3   3   8      733.60      720.63     12.06 o
   4   3   8      290.04      286.24      5.60 o
   5   3   8       70.41       76.06      3.17 o
   6   3   8      273.56      285.82      5.94 o
   7   3   8      415.90      440.42      7.66 o
  -3   4   8       90.50       97.18      5.85 o
  -2   4   8      307.02      282.63      9.27 o
  -1   4   8       78.58       75.09      4.67 o
   0   4   8      259.72      250.71      8.01 o
   1   4   8      423.59      421.47     10.00 o
   2   4   8      329.83      331.20      8.75 o
   3   4   8      363.36      342.70      8.87 o
   4   4   8      468.19      464.29     10.42 o
   5   4   8      389.05      403.99     12.93 o
   6   4   8      195.33      221.37     17.41 o
   7   4   8      133.23      151.00      4.66 o
  -2   5   8      168.73      160.20      7.37 o
  -1   5   8      247.24      246.37      8.62 o
   0   5   8      112.71      106.50      5.58 o
   1   5   8      163.67      165.37      6.67 o
   2   5   8      191.22      185.86      6.95 o
   3   5   8      214.14      208.34      7.33 o
   4   5   8      517.68      530.25     11.74 o
   5   5   8      234.27      232.61      8.01 o
   6   5   8       69.85       75.13      3.36 o
   7   5   8       81.26       82.41      5.33 o
  -1   6   8        1.08        0.31      1.36 o
   0   6   8       17.32       13.31      2.68 o
   1   6   8      123.74      106.75      5.70 o
   2   6   8      300.67      297.51      9.27 o
   3   6   8      274.60      292.12      9.15 o
   4   6   8       85.76       84.13      5.14 o
   5   6   8      266.13      260.94      8.94 o
   6   6   8       18.31       18.94      3.21 o
   0   7   8       90.37       88.84      5.64 o
   1   7   8      115.61      128.39      6.55 o
   2   7   8       79.11       74.74      5.04 o
   3   7   8      162.48      149.64      6.99 o
   4   7   8       33.94       38.40      3.78 o
   5   7   8       71.79       69.64      5.02 o
   1  -6   9        5.00        1.41      1.67 o
  -2  -5   9      236.32      244.52      9.02 o
  -1  -5   9       25.44       41.29      3.95 o
   0  -5   9      177.41      169.03      7.40 o
   1  -5   9       69.82       74.41      5.04 o
   2  -5   9       76.85       78.57      3.56 o
   3  -5   9      193.51      188.27      7.63 o
   4  -5   9       29.38       27.49      3.87 o
  -2  -4   9      303.29      303.20      9.48 o
  -1  -4   9       13.06       14.25      2.79 o
   0  -4   9      317.58      338.60      9.86 o
   1  -4   9      304.34      296.78     19.13 o
   2  -4   9      193.21      182.99      6.90 o
   3  -4   9       61.97       54.18      4.09 o
   4  -4   9      418.00      397.23     11.03 o
   5  -4   9       90.17       75.87      5.28 o
  -2  -3   9      292.32      294.02      8.87 o
  -1  -3   9      270.64      271.69      8.42 o
   0  -3   9      346.38      368.97      9.76 o
   1  -3   9      446.28      406.88      9.48 o
   2  -3   9      274.19      255.12      7.84 o
   3  -3   9      262.42      245.24      8.07 o
   4  -3   9       37.68       37.53      3.54 o
   5  -3   9        3.25        2.67      1.72 o
   6  -3   9       91.68       97.20      6.05 o
  -3  -2   9       91.94       97.30      5.47 o
  -2  -2   9      343.95      349.09      9.25 o
  -1  -2   9      703.97      743.47     13.01 o
   0  -2   9      105.17      108.46     10.33 o
   1  -2   9      758.12      710.73     12.30 o
   2  -2   9       20.62       20.72      2.46 o
   3  -2   9       24.76       23.36      2.77 o
   4  -2   9       15.77       14.67      2.58 o
   5  -2   9      119.11      115.21      5.96 o
   6  -2   9       85.37       91.29      5.61 o
  -3  -1   9      238.88      242.62      8.52 o
  -2  -1   9      146.80      150.83      6.25 o
  -1  -1   9      533.45      565.59     17.87 o
   0  -1   9       74.13       76.27      5.54 o
   1  -1   9      110.97      111.19      4.95 o
   2  -1   9        6.05        9.51      1.97 o
   3  -1   9       66.40       65.73      4.11 o
   4  -1   9      225.85      218.90      7.56 o
   5  -1   9      293.62      291.74      9.08 o
   6  -1   9       32.54       33.33      3.55 o
   7  -1   9       19.29       20.04      3.33 o
  -3   0   9       89.98       81.75      5.16 o
  -2   0   9      335.12      341.65      9.55 o
  -1   0   9      199.91      211.00      7.02 o
   0   0   9       58.31       63.09      3.75 o
   1   0   9        7.46        7.94      1.21 o
   2   0   9      700.66      666.75     14.34 o
   3   0   9      170.88      160.09      6.20 o
   4   0   9       26.09       26.73      2.84 o
   5   0   9       19.96       23.50      2.91 o
   6   0   9       77.79       76.21      4.90 o
   7   0   9        1.28        1.64      1.57 o
  -3   1   9      204.12      192.57      7.87 o
  -2   1   9       42.11       41.57      3.64 o
  -1   1   9       69.43       76.12      4.49 o
   0   1   9      846.92      790.23     13.14 o
   1   1   9      114.15      121.02      4.98 o
   2   1   9        1.18        2.80      0.91 o
   3   1   9       55.36       56.34      3.31 o
   4   1   9       44.28       47.01      3.59 o
   5   1   9        3.98        4.51      1.64 o
   6   1   9       88.45       82.02      5.07 o
   7   1   9        7.58        8.50      2.32 o
  -3   2   9      125.27      120.96      6.52 o
  -2   2   9      463.01      442.72     11.39 o
  -1   2   9      198.61      210.81      7.54 o
   0   2   9       12.04        7.44      1.88 o
   1   2   9      173.76      173.09      6.25 o
   2   2   9        4.66        3.10      1.31 o
   3   2   9      137.38      141.79      4.00 o
   4   2   9       23.00       20.21      1.77 o
   5   2   9        3.00        2.31      0.98 o
   6   2   9      136.69      138.70      6.34 o
   7   2   9      487.15      506.52     12.39 o
  -3   3   9      115.67      117.50      6.59 o
  -2   3   9       10.17       12.72      2.70 o
  -1   3   9      145.33      142.46      6.45 o
   0   3   9        2.01        4.22      1.60 o
   1   3   9      180.52      184.03      6.73 o
   2   3   9        2.48        2.37      1.24 o
   3   3   9      135.17      133.30      5.58 o
   4   3   9      162.81      166.97      4.55 o
   5   3   9      504.62      525.16      8.75 o
   6   3   9       48.05       53.30      2.86 o
   7   3   9        0.66        2.51      1.60 o
  -2   4   9      128.19      139.22      6.93 o
  -1   4   9       40.15       41.36      3.82 o
   0   4   9        1.30        1.76      1.39 o
   1   4   9      250.29      254.04      8.26 o
   2   4   9      208.40      208.35      7.39 o
   3   4   9      219.96      222.19      7.53 o
   4   4   9      192.88      201.07      7.20 o
   5   4   9       16.07       14.12      1.80 o
   6   4   9      163.45      177.27      9.68 o
   7   4   9      185.87      204.34      9.29 o
  -1   5   9      234.19      217.82      8.57 o
   0   5   9      127.67      124.40      6.36 o
   1   5   9       97.15       99.57      5.54 o
   2   5   9      215.48      214.52      7.89 o
   3   5   9        8.00        5.07      1.79 o
   4   5   9      238.49      237.90      8.29 o
   5   5   9       41.43       41.64      3.75 o
   6   5   9      148.23      162.00      5.67 o
   0   6   9       42.87       39.03      3.92 o
   1   6   9       84.95       82.08      5.31 o
   2   6   9      159.95      167.24      7.32 o
   3   6   9        3.61        5.14      1.95 o
   4   6   9      122.12      124.36      6.38 o
   5   6   9      225.03      229.05      8.68 o
   6   6   9       87.74       80.89      4.03 o
   2   7   9       86.16       91.78      5.80 o
   3   7   9      277.18      282.56      9.90 o
   4   7   9        7.66        2.98      1.85 o
   1  -5  10       70.67       74.76      5.33 o
  -1  -4  10        5.76        5.19      2.07 o
   0  -4  10      126.68      155.53      7.16 o
   1  -4  10       11.12       13.15      2.74 o
   2  -4  10       97.39       91.54      5.21 o
   3  -4  10       48.11       41.45      3.95 o
   4  -4  10      169.83      138.60      6.93 o
  -1  -3  10       46.35       51.67      4.29 o
   0  -3  10      157.68      189.05      7.47 o
   1  -3  10       37.63       36.72      2.46 o
   2  -3  10      271.90      254.77      8.31 o
   3  -3  10       12.83       12.75      2.56 o
   4  -3  10      428.80      394.77     11.15 o
   5  -3  10      282.88      296.27     10.09 o
  -1  -2  10       46.60       41.83      3.61 o
   0  -2  10       56.37       60.75      4.34 o
   1  -2  10      142.28      126.87      5.70 o
   2  -2  10      351.46      310.69      8.99 o
   3  -2  10      426.73      400.28     10.56 o
   4  -2  10       56.44       54.41      4.25 o
   5  -2  10      130.92      136.70      6.83 o
   6  -2  10        1.02       -1.15      1.15 o
  -2  -1  10        5.03        2.67      1.59 o
   0  -1  10      145.66      129.38      5.66 o
   1  -1  10      276.02      271.06      8.19 o
   2  -1  10      276.51      246.13      7.98 o
   3  -1  10      389.59      376.67     10.05 o
   4  -1  10        0.89        3.57      1.64 o
   5  -1  10      273.14      267.78      9.15 o
   6  -1  10      101.67      106.36      6.12 o
  -2   0  10       69.45       56.27      4.41 o
  -1   0  10       31.66       32.37      3.28 o
   0   0  10      480.06      486.29     24.10 o
   1   0  10      276.26      276.18      8.29 o
   2   0  10      186.47      196.33      7.16 o
   3   0  10      353.75      360.33      9.79 o
   4   0  10      239.18      228.69      8.05 o
   5   0  10       56.65       56.99      4.34 o
   6   0  10       33.70       33.24      3.68 o
  -1   1  10      111.62      123.86      5.99 o
   0   1  10      508.94      562.40     11.85 o
   1   1  10      184.82      205.58      6.88 o
   2   1  10      609.41      606.91     22.40 o
   3   1  10      123.33      108.91      5.51 o
   4   1  10       48.08       56.54      4.20 o
   5   1  10        1.05        0.33      1.22 o
   6   1  10       18.67       20.09      3.26 o
   7   1  10        2.62        4.65      2.11 o
  -2   2  10      218.42      239.05      8.94 o
  -1   2  10       68.14       77.88      5.02 o
   0   2  10      558.37      532.92     11.99 o
   1   2  10      290.04      295.36      8.61 o
   2   2  10       26.34       32.82      3.07 o
   3   2  10       43.83       41.22      2.53 o
   4   2  10        0.85       -0.12      0.70 o
   5   2  10        4.61        3.99      1.81 o
   6   2  10       56.77       52.48      4.37 o
   7   2  10       23.20       31.95      3.66 o
  -1   3  10      180.96      170.53      7.46 o
   0   3  10       42.56       44.18      3.83 o
   1   3  10      170.39      165.39      6.83 o
   2   3  10       10.62        9.76      2.18 o
   3   3  10       11.13       10.05      2.16 o
   4   3  10       24.79       23.26      1.99 o
   5   3  10      148.87      167.34      4.88 o
   6   3  10       15.22       20.05      3.22 o
  -1   4  10       65.31       59.06      4.74 o
   0   4  10       29.59       31.71      3.52 o
   1   4  10       44.04       40.37      3.69 o
   2   4  10       12.13       13.35      2.60 o
   3   4  10      191.31      199.26      7.51 o
   4   4  10       75.96       81.43      4.98 o
   5   4  10      381.57      403.07      9.12 o
   6   4  10       58.19       68.68      7.05 o
   0   5  10       12.32        8.50      2.42 o
   1   5  10      119.06      120.18      6.39 o
   2   5  10      201.66      207.80      8.15 o
   3   5  10      146.89      161.28      7.14 o
   4   5  10      172.09      182.45      7.60 o
   5   5  10       96.13      109.32      4.31 o
   2   6  10      163.95      175.55      7.93 o
   3   6  10      187.77      189.49      8.10 o
   4   6  10       24.69       23.17      3.62 o
   0  -3  11        7.34        8.75      2.58 o
   1  -3  11       53.90       60.19      4.70 o
   2  -3  11      121.75      101.89      5.70 o
   3  -3  11       71.36       68.09      4.95 o
   0  -2  11       76.47       82.51      5.14 o
   1  -2  11       60.10       64.06      4.41 o
   2  -2  11      133.31      115.06      5.96 o
   3  -2  11       97.00       91.92      5.56 o
   4  -2  11      180.94      181.45      7.86 o
   1  -1  11      133.66      124.12      6.01 o
   2  -1  11       75.20       71.64      4.77 o
   3  -1  11      150.88      156.14      7.00 o
   4  -1  11      154.67      158.28      7.25 o
   5  -1  11      344.69      346.88     10.89 o
  -1   0  11       83.75       84.85      5.24 o
   0   0  11       60.52       56.97      4.30 o
   1   0  11       34.37       36.20      3.59 o
   2   0  11      200.01      204.63      7.79 o
   3   0  11      516.66      520.41     12.46 o
   4   0  11       15.40       22.54      3.43 o
   5   0  11       75.54       71.66      5.14 o
  -1   1  11       30.64       40.45      3.83 o
   0   1  11      249.46      256.70      8.61 o
   1   1  11      187.65      196.62      6.41 o
   2   1  11       77.60       93.96      5.40 o
   3   1  11       62.64       67.11      4.76 o
   4   1  11      501.63      457.39     11.93 o
   5   1  11       64.88       57.58      4.55 o
   6   1  11       79.00       77.01      5.38 o
  -1   2  11       59.30       63.24      4.88 o
   0   2  11       66.64       83.71      5.30 o
   1   2  11       40.86       47.72      3.89 o
   2   2  11      411.37      403.45     10.33 o
   3   2  11       81.73       73.23      3.36 o
   4   2  11      149.74      136.31      6.66 o
   5   2  11        5.17        5.42      2.07 o
   6   2  11       48.82       51.67      4.60 o
   0   3  11       69.97       58.42      4.67 o
   1   3  11       86.56       75.89      5.02 o
   2   3  11       45.58       38.94      3.71 o
   3   3  11       25.20       21.01      3.10 o
   4   3  11      142.05      150.79      4.84 o
   5   3  11       28.38       31.94      3.61 o
   1   4  11       29.36       29.60      3.45 o
   2   4  11      272.76      277.85      9.46 o
   3   4  11       30.85       32.11      3.52 o
   4   4  11        1.59        1.04      1.00 o
   5   4  11      234.09      262.25      6.60 o
   3   5  11      163.77      177.52      7.89 o
   2  -1  12       54.24       55.04      4.53 o
   1   0  12       87.06       83.04      5.38 o
   2   0  12        8.21        8.99      2.42 o
   3   0  12      133.88      140.74      6.97 o
   1   1  12      287.97      282.45      9.69 o
   2   1  12        9.20        7.42      2.30 o
   3   1  12       23.40       20.09      3.41 o
   4   1  12       26.27       27.81      3.45 o
   2   2  12       57.49       67.16      5.09 o
   3   2  12        8.20        6.36      2.25 o
   4   2  12      237.51      216.09      8.80 o
 
